# Supplementary material for: Peripherally targeted analgesia via AAV-mediated sensory neuron–specific inhibition of multiple pronociceptive sodium channels
Source: J Clin Invest. 2024 May 9;134(13):e170813. doi: 10.1172/JCI170813 (PMC11213509; doi:10.1172/JCI170813)
Supplement: Supporting data values [file jci-134-170813-s159.xlsx]

## Sheet: Figure 1
Figure 1J. Peak INa1.7 density (pA/pF)
Naïve (30)	GFP (20)	1.7iPA1 (29)	1.7iPA2 (23)	1.7iPA3 (22)	1.7iPA4C2 (20)	1.7iPA5C2 (20)	1.7iPA6 (28)	1.7iPA7 (14)	1.7iPA8 (21)	1.7iPA9 (15)	TTX 0.1 (10)
-56.183	-94.727	-54.6849	-122.32	-199.505	-74.0342	-88.488	-22.1727	-95.3415	-146.069	-69.5914	-1.36434
-52.0886	-80.5163	-44.9387	-124.971	-150.983	-59.4332	-88.0807	-17.9049	-83.2429	-150.106	-65.402	-8.36434
-83.3157	-66.8874	-60.4943	-329.069	-143.635	-70.3308	-123.099	-15.695	-142.09	-104.113	-74.8337	-3.6434
-71.4453	-79.683	-65.8562	-135.529	-171.062	-70.7955	-161.695	-16.5556	-142.455	-48.8376	-59.9764	-2.36434
-92.5389	-74.0342	-87.9231	-142.094	-148.173	-36.3221	-155.66	-8.36434	-49.1782	-32.6464	-60.9129	-0.36434
-117.085	-99.0176	-26.0991	-157.043	-171.476	-39.5075	-78.1314	-34.5084	-74.6297	-97.2463	-44.6359	-8.36434
-141.906	-70.3308	-46.0175	-177.475	-97.0689	-43.9333	-103.313	-38.4068	-116.616	-83.9782	-47.443	-1.36434
-82.5914	-70.7955	-50.3244	-177.475	-51.6817	-42.4837	-98.6585	-96.8017	-107.586	-26.2602	-103.424	-0.434
-91.4051	-220.903	-13.6562	-173.387	-27.5893	-43.1554	-100.081	-83.3124	-121.677	-198.476	-88.4264	-0.36434
-170.564	-131.508	-12.7523	-157.233	-188.415	-34.764	-50.9151	-73.5495	-133.587	-217.477	-94.0719	-0.6434
-103.353	-193.273	-12.0808	-124.147	-166.692	-42.0086	-64.6214	-18.3315	-140.291	-68.321	-89.6139
-123.606	-127.976	-40.7105	-175.822	-134.608	-64.4456	-145.837	-13.4237	-136.018	-71.2678	-72.3962
-146.726	-149.926	-46.5253	-232.526	-70.5705	-44.0131	-140.088	-31.3993	-84.6434	-65.575	-92.4534
-148.566	-80.1533	-69.4085	-254.101	-87.5851	-45.2879	-123.335	-153.904	-103.304	-70.3995	-135.122
-91.2075	-133.983	-45.3306	-180.354	-87.5935	-20.4059	-43.3363	-100.533		-77.1307	-153.424
-99.5587	-130.639	-22.9735	-126.002	-149.808	-16.6191	-69.1482	-56.7974		-103.27
-151.006	-62.2668	-47.0039	-188.414	-101.746	-24.5308	-124.161	-85.414		-104.706
-208.343	-111.049	-30.6433	-187.395	-116.848	-58.6687	-149.921	-56.1466		-44.7978
-151.095	-62.2668	-27.5006	-121.759	-92.5614	-30.5899	-55.5965	-59.7968		-257.158
-147.077	-111.049	-40.6792	-187.812	-83.8077	-123.553	-105.945	-135.922		-110.186
-85.9687		-1.58976	-74.7066	-72.6969			-25.8964		-90.4861
-69.9101		-3.05345	-62.0309	-88.7416			-62.6319
-118.463		-58.471	-112.319				-77.6699
-112.521		-49.3277					-61.9038
-143.721		-54.2373					-59.2452
-158.74		-25.0331					-62.4941
-134.181		-30.0939					-59.0942
-180.366		-84.6434					-39.3205
-158.485		-103.304
-103.646
Statistics		p value
Naïve (33) vs. GFP (20)		0.9958
Naïve (33) vs. 1.7iPA1 (29)		<0.0001
Naïve (33) vs. 1.7iPA2 (23)		0.0101
Naïve (33) vs. 1.7iPA3 (22)		>0.9999
Naïve (33) vs. 1.7iPA4C2 (20)		<0.0001
Naïve (33) vs. 1.7iPA5C2 (20)		0.9597
Naïve (33) vs. 1.7iPA6 (28)		<0.0001
Naïve (33) vs. 1.7iPA7 (14)		0.9997
Naïve (33) vs. 1.7iPA8 (21)		0.9505
Naïve (33) vs. 1.7iPA9 (15)		0.1566
Naïve (33) vs. TTX 0.1 (10)		<0.0001
GFP (20) vs. 1.7iPA1 (29)		<0.0001
GFP (20) vs. 1.7iPA2 (23)		0.0008
GFP (20) vs. 1.7iPA3 (22)		0.9993
GFP (20) vs. 1.7iPA4C2 (20)		0.0004
GFP (20) vs. 1.7iPA5C2 (20)		>0.9999
GFP (20) vs. 1.7iPA6 (28)		0.001
GFP (20) vs. 1.7iPA7 (14)		>0.9999
GFP (20) vs. 1.7iPA8 (21)		>0.9999
GFP (20) vs. 1.7iPA9 (15)		0.8365
GFP (20) vs. TTX 0.1 (10)		<0.0001
1.7iPA1 (29) vs. 1.7iPA2 (23)		<0.0001
1.7iPA1 (29) vs. 1.7iPA3 (22)		<0.0001
1.7iPA1 (29) vs. 1.7iPA4C2 (20)		>0.9999
1.7iPA1 (29) vs. 1.7iPA5C2 (20)		<0.0001
1.7iPA1 (29) vs. 1.7iPA6 (28)		0.9889
1.7iPA1 (29) vs. 1.7iPA7 (14)		<0.0001
1.7iPA1 (29) vs. 1.7iPA8 (21)		<0.0001
1.7iPA1 (29) vs. 1.7iPA9 (15)		0.0762
1.7iPA1 (29) vs. TTX 0.1 (10)		0.2032
1.7iPA2 (23) vs. 1.7iPA3 (22)		0.0164
1.7iPA2 (23) vs. 1.7iPA4C2 (20)		<0.0001
1.7iPA2 (23) vs. 1.7iPA5C2 (20)		0.0002
1.7iPA2 (23) vs. 1.7iPA6 (28)		<0.0001
1.7iPA2 (23) vs. 1.7iPA7 (14)		0.0075
1.7iPA2 (23) vs. 1.7iPA8 (21)		0.0001
1.7iPA2 (23) vs. 1.7iPA9 (15)		<0.0001
1.7iPA2 (23) vs. TTX 0.1 (10)		<0.0001
1.7iPA3 (22) vs. 1.7iPA4C2 (20)		<0.0001
1.7iPA3 (22) vs. 1.7iPA5C2 (20)		0.9888
1.7iPA3 (22) vs. 1.7iPA6 (28)		<0.0001
1.7iPA3 (22) vs. 1.7iPA7 (14)		>0.9999
1.7iPA3 (22) vs. 1.7iPA8 (21)		0.9859
1.7iPA3 (22) vs. 1.7iPA9 (15)		0.2854
1.7iPA3 (22) vs. TTX 0.1 (10)		<0.0001
1.7iPA4C2 (20) vs. 1.7iPA5C2 (20)		0.0016
1.7iPA4C2 (20) vs. 1.7iPA6 (28)		>0.9999
1.7iPA4C2 (20) vs. 1.7iPA7 (14)		0.0014
1.7iPA4C2 (20) vs. 1.7iPA8 (21)		0.0014
1.7iPA4C2 (20) vs. 1.7iPA9 (13)		0.3444
1.7iPA4C2 (20) vs. TTX 0.1 (10)		0.1151
1.7iPA5C2 (20) vs. 1.7iPA6 (28)		0.0038
1.7iPA5C2 (20) vs. 1.7iPA7 (14)		>0.9999
1.7iPA5C2 (20) vs. 1.7iPA8 (21)		>0.9999
1.7iPA5C2 (20) vs. 1.7iPA9 (15)		0.9481
1.7iPA5C2 (20) vs. TTX 0.1 (10)		<0.0001
1.7iPA6 (28) vs. 1.7iPA7 (14)		0.0036
1.7iPA6 (28) vs. 1.7iPA8 (21)		0.0033
1.7iPA6 (28) vs. 1.7iPA9 (13)		0.5912
1.7iPA6 (28) vs. TTX 0.1 (10)		0.0189
1.7iPA7 (14) vs. 1.7iPA8 (21)		>0.9999
1.7iPA7 (14) vs. 1.7iPA9 (15)		0.8479
1.7iPA7 (14) vs. TTX 0.1 (10)		<0.0001
1.7iPA8 (21) vs. 1.7iPA9 (15)		0.9487
1.7iPA8 (21) vs. TTX 0.1 (10)		<0.0001
1.7iPA9 (15) vs. TTX 0.1 (10)		<0.0001

## Sheet: Figure 2
Figure 2B. I/V Curve														Figure 2C. Peak Ina density (pA/pF)
	Naïve (N=12)		GFP (N=12)		1.7iPA3 (NP, N=12)		1.7iPA1 (N=12)		1.7iPA4 (N=15)		1.7iPA6 (N=12)			Naïve (N=12)	GFP (N=12)	1.7iPA3 (N=12)	1.7iPA1 (N=12)	1.7iPA4 (N=15)	1.7iPA6 (N=12)
mV	Mean	SEM	Mean	SEM	Mean	SEM	Mean	SEM	Mean	SEM	Mean	SEM		-143.136	-141.052	-33.0024	-26.0403	-22.9293	-109.167
-90	-1.26872	0.253963	-0.72337	0.194155	-0.89556	0.138303	-0.85892	0.081986	-1.08789	0.234682	-1.64271	0.336178		-127.496	-109.583	-45.5825	-18.9925	-35.0315	-68.7133
-85	-1.01366	0.185457	-1.18677	0.192729	-1.16942	0.186098	-0.89306	0.072215	-1.4618	0.306868	-1.38957	0.276179		-147.228	-90.254	-133.273	-17.2427	-34.2847	-45.1327
-80	-1.48431	0.40543	-1.45303	0.275487	-1.08953	0.152779	-0.96401	0.107661	-1.64508	0.309397	-1.58762	0.228342		-174.03	-71.2036	-179.396	-18.2025	-23.0245	-58.988
-75	-1.32222	0.275234	-1.12665	0.272515	-0.97045	0.188181	-0.80395	0.061081	-1.55363	0.328245	-1.10307	0.454121		-50.3023	-52.3362	-110.752	-64.2157	-59.6971	-50.3995
-70	-1.58482	0.373572	-1.03742	0.20205	-0.74208	0.378249	-0.82571	0.083576	-1.25869	0.373083	-1.49883	0.30819		-28.6715	-69.5019	-108.449	-43.5475	-17.1405	-39.3224
-65	-1.49176	0.288074	-1.32777	0.274369	-1.16566	0.27293	-0.80239	0.050256	-1.12886	0.257871	-1.60427	0.271023		-70.8724	-53.3695	-68.9019	-11.6171	-47.6821	-39.3999
-60	-1.90178	0.245671	-1.60977	0.377423	-1.34985	0.258319	-0.75528	0.055011	-1.37198	0.167676	-1.49252	0.30351		-44.1904	-32.7486	-81.1318	-40.8353	-26.8348	-33.4994
-55	-2.12446	0.454362	-1.63001	0.417491	-1.01908	0.208773	-0.89547	0.105199	-1.65456	0.177592	-1.92036	0.494977		-78.8026	-177.995	-128.847	-13.4173	-78.9919	-35.2674
-50	-1.85663	0.338077	-2.26576	0.480895	-1.48993	0.310786	-1.3944	0.246002	-1.80436	0.502837	-2.50369	0.646033		-182.937	-187.12	-131.016	-73.5598	-29.2676	-32.5645
-45	-2.66879	0.433387	-3.51891	0.587491	-2.62608	0.403572	-1.65543	0.292082	-2.81373	0.313367	-3.21022	0.825772		-183.031	-161.891	-109.384	-52.3788	-23.9799	-29.7787
-40	-5.00471	0.846064	-5.84152	0.92549	-3.70608	0.521188	-5.06763	0.388345	-6.52369	1.78551	-4.70549	0.857513		-105.202	-194.567	-131.34	-31.8498	-23.4214	-28.5957
-35	-16.0822	3.34499	-18.3572	5.73754	-25.8935	9.50608	-12.7207	0.373381	-12.114	1.57281	-8.97456	0.607639						-28.1916
-30	-49.5396	13.7295	-43.5137	12.9113	-50.2725	16.2315	-14.0327	0.570311	-20.6782	1.62621	-16.9908	1.24883						-26.4668
-25	-77.9271	15.7874	-62.3379	13.7844	-59.1332	14.0204	-16.2435	0.500755	-23.0545	1.54984	-26.1349	1.84801						-64.6609
-20	-95.6592	16.5047	-94.4383	16.4025	-79.9664	11.1818	-19.435	0.396211	-27.5761	1.60071	-34.6164	2.46673		Statistics		p value
-15	-104.364	15.7714	-101.2	15.7397	-92.2788	10.1321	-21.3342	0.599275	-30.9763	2.1385	-43.5278	2.98486		Naïve (N=12) vs. GFP		>0.9999
-10	-109.679	16.3226	-108.842	17.6866	-97.9166	12.74	-23.7418	0.978384	-33.383	2.41201	-47.2642	4.79348		Naïve (N=12) vs. 1.7iPA3		0.9988
-5	-103.941	15.7954	-98.6921	15.6317	-95.4127	14.5281	-22.8149	1.23232	-31.6959	2.52878	-45.5366	6.20394		Naïve (N=12) vs. 1.7iPA1		0.0001
0	-98.2774	15.2003	-90.9934	14.9013	-93.3326	16.6497	-21.9452	1.32776	-29.7683	2.46108	-43.7846	6.78178		Naïve (N=12) vs. 1.7iPA4		<0.0001
5	-90.1442	14.2692	-82.2983	13.8524	-89.8225	16.567	-19.939	1.21776	-26.1332	1.91722	-41.1633	6.70177		Naïve (N=12) vs. 1.7iPA6		0.0022
10	-82.7484	14.2952	-74.4911	13.0779	-82.3708	15.1749	-16.9587	1.065	-22.3772	1.42825	-37.2506	5.95076		GFP vs. 1.7iPA3		0.9983
15	-74.5344	13.0654	-67.3595	12.3869	-72.6564	12.7047	-13.8351	0.96613	-19.9749	1.29906	-32.0614	5.13015		GFP vs. 1.7iPA1		0.0001
20	-66.1613	12.687	-60.2852	11.3745	-63.1067	10.4955	-11.749	0.783929	-16.7407	0.563082	-27.6961	3.98168		GFP vs. 1.7iPA4		<0.0001
25	-59.5388	11.1982	-53.4104	10.3972	-55.3768	8.60196	-8.85546	0.651234	-13.9454	0.696034	-23.4172	3.03627		GFP vs. 1.7iPA6		0.002
30	-52.9503	9.71836	-46.8792	9.69899	-48.0232	7.10862	-6.55935	0.488577	-12.9753	0.553481	-19.9231	2.51125		1.7iPA3 vs. 1.7iPA1		0.0005
35	-46.7573	8.43075	-41.6451	9.07874	-43.8576	6.17686	-4.38761	0.441899	-10.8428	0.564381	-16.5631	2.31361		1.7iPA3 vs. 1.7iPA4		0.0003
40	-40.4276	7.48409	-35.9832	8.69026	-40.0353	5.49708	-3.39482	0.383755	-6.85075	0.484905	-12.2393	1.95804		1.7iPA3 vs. 1.7iPA6		0.0077
45	-33.3521	6.85568	-29.9739	7.44808	-35.0449	5.07926	-2.43621	0.520716	-6.43451	0.471609	-8.65317	1.81709		1.7iPA1 vs. 1.7iPA4		>0.9999
50	-27.2263	6.66212	-25.6147	7.07112	-28.9003	4.64184	-1.17453	0.62361	-5.56104	0.451272	-4.29685	1.52816		1.7iPA1 vs. 1.7iPA6		0.9614
55	-21.4815	6.95273	-21.8659	6.72221	-22.9031	4.27018	-0.44661	0.827333	-4.36587	0.634588	-2.64788	1.02148		1.7iPA4 vs. 1.7iPA6		0.974
60	-15.4815	6.95273	-15.8659	6.72221	-16.9031	4.27018	-0.24466	0.827333	-2.36587	0.634588	-1.64788	1.02148
Figure 2 D. G/Gmax														Figure 2D. Insert: Act. 1/2 (mV)
	Naïve (N=12)		GFP (N=12)		1.7iPA3 (N=12)		1.7iPA1 (N=12)		1.7iPA4 (N=15)		1.7iPA6 (N=12)			Naïve	GFP	1.7iPA3	1.7iPA1	1.7iPA4	1.7iPA6
mV	Mean	SEM	Mean	SEM	Mean	SEM	Mean	SEM	Mean	SEM	Mean	SEM		-23.06	-28.49	-19.33	-29.66	-22.25	-18.16
-90	0.00986	0.004875	0.003604	0.001085	0.004802	0.000491	0.029361	0.002646	0.027747	0.011696	0.01562	0.003853		-24.61	-22.64	-25.07	-20.66	-22.05	-26.15
-85	0.006688	0.002715	0.00727	0.001791	0.008488	0.002803	0.031946	0.002894	0.026164	0.01686	0.013296	0.002752		-28.13	-20.41	-31.97	-30.96	-31.54	-25.52
-80	0.013236	0.006591	0.010077	0.003056	0.00875	0.002087	0.037619	0.00669	0.027246	0.016283	0.01572	0.002395		-22.46	-26.44	-30.03	-21.18	-24.53	-25.47
-75	0.012885	0.005481	0.007517	0.002293	0.007215	0.001785	0.030195	0.002536	0.022849	0.017269	0.012603	0.005613		-24.92	-21.11	-24.76	-20.86	-26.56	-26.42
-70	0.015652	0.006452	0.007515	0.002129	0.007762	0.00175	0.033156	0.004898	0.021642	0.022423	0.015921	0.003157		-23.86	-29.02	-25.11	-26.15	-19.51	-25.89
-65	0.012628	0.004061	0.010457	0.002998	0.011281	0.003778	0.032248	0.002125	0.025806	0.010622	0.018094	0.003008		-28.53	-30.03	-19.52	-21.58	-29.52	-25.38
-60	0.016516	0.004203	0.011949	0.003242	0.013064	0.003912	0.030971	0.001822	0.023455	0.008533	0.016595	0.003119		-26.27	-31.75	-29.13	-22.51	-19.6	-25.81
-55	0.020898	0.008578	0.011284	0.002317	0.014875	0.001766	0.036941	0.003299	0.041913	0.007776	0.020931	0.004957		-27.61	-31.37	-25.07	-25.45	-21.28	-24.05
-50	0.018161	0.006025	0.016052	0.002823	0.017273	0.004429	0.059922	0.009269	0.031534	0.024509	0.026981	0.004434		-27.52	-23.05	-19.42	-21.34	-23.73	-24.79
-45	0.020714	0.003555	0.026082	0.003982	0.028483	0.010288	0.071507	0.005198	0.056834	0.010072	0.035895	0.004408		-32.83	-24.26	-30.12	-23.08	-27.95	-25.68
-40	0.051596	0.018895	0.047814	0.009242	0.037259	0.014209	0.091361	0.007969	0.054781	0.010927	0.061025	0.003921		-31.95	-27.17	-26.23	31.71	28.32	32.13
-35	0.170251	0.053691	0.131623	0.033398	0.160156	0.063502	0.154419	0.016476	0.121876	0.014344	0.135948	0.010848
-30	0.353305	0.122551	0.372779	0.091935	0.293536	0.117482	0.298622	0.039839	0.270908	0.060355	0.281359	0.026767		Statistics		p value
-25	0.603925	0.105011	0.591211	0.105854	0.569457	0.118236	0.493318	0.047748	0.505056	0.065925	0.466334	0.045368		Naïve vs. GFP		0.9996
-20	0.791287	0.079808	0.810158	0.073788	0.69301	0.120381	0.683699	0.052123	0.667824	0.060526	0.684196	0.053909		Naïve vs. 1.7iPA3		0.9564
-15	0.908511	0.041525	0.900816	0.044221	0.767428	0.091051	0.793712	0.04802	0.800519	0.067714	0.795482	0.049159		Naïve vs. 1.7iPA1		0.7187
-10	0.958521	0.023404	0.940816	0.023547	0.930131	0.045354	0.889106	0.032357	0.887406	0.065342	0.864491	0.028968		Naïve vs. 1.7iPA4		0.7702
-5	0.990898	0.015712	0.963425	0.019544	0.993368	0.024729	0.966779	0.023968	0.982158	0.042322	0.936658	0.022901		Naïve vs. 1.7iPA6		0.9535
0	0.993557	0.016496	0.980251	0.01096	0.995456	0.010153	1.00345	0.015642	1.00046	0.044951	0.965041	0.015474		GFP vs. 1.7iPA3		0.9944
5	0.995118	0.022662	0.987654	0.010546	1.00982	0.018997	0.982821	0.015835	1.02946	0.032373	0.990095	0.013956		GFP vs. 1.7iPA1		0.8795
10	0.998564	0.028046	0.993132	0.016043	1.01231	0.022549	0.990022	0.018003	1.01233	0.019376	1.00002	0.012614		GFP vs. 1.7iPA4		0.9124
														GFP vs. 1.7iPA6		0.9937
														1.7iPA3 vs. 1.7iPA1		0.9931
														1.7iPA3 vs. 1.7iPA4		0.9969
														1.7iPA3 vs. 1.7iPA6		>0.9999
														1.7iPA1 vs. 1.7iPA4		>0.9999
														1.7iPA1 vs. 1.7iPA6		0.9938
														1.7iPA4 vs. 1.7iPA6		0.9973
Figure 2E. I/Imax														Figure 2E. Insert: Inact. 1/2 (mV)
	Naïve(N=12)		GFP(N=12)		1.7iPA3(N=12)		1.7iPA1(N=12)		1.7iPA4(N=12)		1.7iPA6(N=12)			Naïve	GFP	1.7iPA3	1.7iPA1	1.7iPA4	1.7iPA6
mV	Mean	SEM	Mean	SEM	Mean	SEM	Mean	SEM	Mean	SEM	Mean	SEM		-81.7231	-81.215	-81.557	-73.2951	-72.3098	-61.6235
-140	0.995549	0.009104	0.979247	0.010295	0.989775	0.00949	0.966019	0.012964	0.980014	0.008694	1	0.005626		-81.7231	-66.6596	-66.7992	-71.927	-81.557	-64.4935
-130	1	0.004331	1	0.006121	1	0.006479	1	0.017786	1	0.008051	0.99113	0.009967		-81.7231	-66.7913	-70.6533	-72.4065	-66.7874	-74.1848
-120	0.986255	0.005425	0.985352	0.007286	0.967431	0.011366	0.938718	0.011425	0.93322	0.008798	0.988757	0.008139		-81.7231	-66.7913	-70.6533	-73.0629	-66.7874	-61.3766
-110	0.962535	0.016184	0.978614	0.015965	0.909075	0.026228	0.921272	0.009084	1.00178	0.023901	0.974808	0.006801		-90.3917	-66.7795	-70.6533	-72.1604	-66.7874	-64.6494
-100	0.90185	0.025064	0.933414	0.017233	0.86837	0.04598	0.907297	0.011591	0.949553	0.04507	0.94289	0.009514		-80.5973	-66.7913	-67.5733	-73.0711	-68.2798	-73.1848
-90	0.802236	0.05175	0.890479	0.032535	0.836035	0.063461	0.828749	0.010559	0.843354	0.052431	0.819851	0.014115		-66.7874	-70.6533	-67.5567	-73.4177	-69.5	-70.1957
-80	0.679187	0.069212	0.766108	0.040508	0.749265	0.069459	0.649045	0.004972	0.740198	0.053317	0.661104	0.017433		-66.8071	-67.5	-67.5567	-72.1497	-64.3396	-64.8052
-70	0.498353	0.074395	0.551987	0.035663	0.554311	0.057853	0.467435	0.003281	0.611796	0.048121	0.498154	0.023198		-67.52	-76.05	-59.9071	-73.0254	-64.0798	-73.1902
-60	0.287119	0.065899	0.26499	0.022793	0.333582	0.039413	0.275336	0.008748	0.314366	0.025533	0.334475	0.029731		-59.8885	-69.8	-70.2	-70.5145	-62.4084	-72.1957
-50	0.154139	0.045574	0.141269	0.019029	0.18071	0.016637	0.176647	0.005549	0.215088	0.02432	0.174406	0.019763		-49.1853	-69.7	-70.8	-72.0798	-64.1737	-65.512
-40	0.062771	0.019789	0.070008	0.016992	0.103224	0.017672	0.142332	0.003701	0.109537	0.016686	0.116344	0.022283		-59.4864	-68.9	-59.4924	-73	-69.2	-73.1957
-30	0.030307	0.012448	0.045205	0.014233	0.073509	0.018119	0.134221	0.004007	0.008905	0.018288	0.073654	0.012975
-20	0.02676	0.011749	0.04855	0.014238	0.06426	0.016361	0.009995	0.003026	0.05816	0.020675	0.035868	0.013962		Statistics		p value
-10	0.027966	0.014077	0.044015	0.016977	0.071098	0.021943	0.06462	0.006837	0.053633	0.0187	0.049682	0.005184		Naïve vs. GFP		0.9361
0	0.029046	0.007083	0.048272	0.010514	0.050164	0.009467	0.02633	0.011189	0.007109	0.021571	0.074606	0.009958		Naïve vs. 1.7iPA3		0.7394
														Naïve vs. 1.7iPA1		>0.9999
														Naïve vs. 1.7iPA4		0.5994
														Naïve vs. 1.7iPA6		0.6474
														GFP vs. 1.7iPA3		0.9977
														GFP vs. 1.7iPA1		0.9116
														GFP vs. 1.7iPA4		0.9847
														GFP vs. 1.7iPA6		0.9911
														1.7iPA3 vs. 1.7iPA1		0.6914
														1.7iPA3 vs. 1.7iPA4		>0.9999
														1.7iPA3 vs. 1.7iPA6		>0.9999
														1.7iPA1 vs. 1.7iPA4		0.5477
														1.7iPA1 vs. 1.7iPA6		0.5962
														1.7iPA4 vs. 1.7iPA6		>0.9999

## Sheet: Figure 3
Fig. 1 C. HEK1.1 cells
INa peak density (pA/pF)				I/V cure	Naïve (N=12)		GFPNP (N=12)		1.7PA1 (N=12)			G/Gmax (mV)	Naïve (N=12)		GFPNP (N=12)		1.7PA1 (N=12)			Act. 1/2 (mV)				I/Imax (mV)	Naïve (N=12)		GFPNP (N=12)		1.7PA1 (N=12)
Naïve (N=12)	GFPNP (N=12)	1.7PA1 (N=12)		mV	Mean	SEM	Mean	SEM	Mean	SEM		mV	Mean	SEM	Mean	SEM	Mean	SEM		Naïve (N=12)	GFPNP (N=12)	1.7PA1 (N=12)			Mean	SEM	Mean	SEM	Mean	SEM		inact. 1/2 (mV)
-58.2025	-57.83	-39.3026		-100	-1.07145	0.070913	-0.86112	0.056033	-0.75511	0.122588		-90	0.008368	0.000652	0.00681	0.00041	0.018108	0.002494		-19.84	-23.55	-20.2		-140	0.990678	0.012257	0.982972	0.010022	0.997484	0.008273		-38.0798	-38.1807	-53.3636
-44.8324	-44.1135	-27.5635		-90	-1.15592	0.076122	-0.88287	0.059162	-0.84011	0.087563		-85	0.00919	0.000593	0.00719	0.000342	0.02141	0.002297		-18.67	-23.76	-25.95		-130	1	0.013948	1	0.012323	1	0.009761		-49.0485	-49.0634	-61.0246
-53.242	-89.6208	-43.9828		-85	-1.07053	0.10993	-0.90274	0.071016	-0.8048	0.091326		-80	0.00866	0.000635	0.007711	0.000597	0.021073	0.002415		-21.69	-24.58	-20.59		-120	0.998865	0.009541	0.992124	0.008961	0.978509	0.009218		-51.0735	-51.1143	-61.9639
-100.246	-103.979	-53.711		-80	-1.00238	0.058969	-0.89502	0.05563	-0.70938	0.045688		-75	0.008547	0.000362	0.0079	0.000468	0.019268	0.000906		-22.62	-24.85	-28.87		-110	0.962742	0.005862	0.955853	0.008079	0.973627	0.006369		-52.5126	-52.5672	-65.6441
-114.537	-105.608	-27.6104		-75	-1.03341	0.082053	-0.8499	0.052927	-0.88463	0.123267		-70	0.009261	0.000821	0.007753	0.000368	0.025189	0.003735		-22.48	-24.56	-26.79		-100	0.960626	0.014247	0.946095	0.014045	0.907973	0.010158		-51.6432	-51.4711	-64.7164
-112.691	-97.8959	-78.1033		-70	-0.91491	0.081698	-0.98507	0.055678	-0.77137	0.122959		-65	0.008571	0.000808	0.009422	0.000495	0.021949	0.002931		-24.57	-24.65	-29.09		-90	0.945379	0.013183	0.943704	0.010507	0.899359	0.017706		-38.1255	-49.0858	-63.9817
-88.3265	-106.671	-37.7438		-65	-1.01108	0.097154	-0.97422	0.058244	-0.79638	0.105003		-60	0.009599	0.000618	0.009691	0.000471	0.024133	0.002877		-25.38	-24.88	-29.5		-80	0.913054	0.009036	0.900162	0.009064	0.850715	0.018923		-52.6261	-51.1592	-53.6263
-122.865	-130.261	-97.9076		-60	-1.10888	0.126955	-1.06054	0.067292	-0.84341	0.08004		-55	0.01106	0.001129	0.011123	0.000841	0.0265	0.002106		-26.03	-25.98	-31.2		-70	0.896281	0.007633	0.891186	0.006672	0.658331	0.009599		-51.5165	-38.2301	-60.9704
-120.086	-85.3008	-68.3615		-55	-1.35762	0.092314	-1.2966	0.045425	-0.91722	0.06261		-50	0.014355	0.000875	0.014154	0.000452	0.030123	0.001398		-26.48	-26.31	-21.6		-60	0.751098	0.013085	0.763648	0.01379	0.46356	0.017515		-51.5661	-49.1157	-62.0206
-109.793	-95.1206	-76.8273		-50	-1.9447	0.15121	-2.03575	0.11735	-1.48536	0.066611		-45	0.021518	0.001342	0.023167	0.001029	0.051717	0.002432		-26.75	-26.48	-32.28		-50	0.557939	0.039718	0.542764	0.032944	0.28242	0.029515		-38.1708	-51.2	-65.6992
-97.692	-102.966	-31.7267		-45	-3.98091	0.350059	-4.66114	0.323115	-2.99619	0.176957		-40	0.047639	0.004782	0.055955	0.003702	0.110202	0.008005		-27.14	-26.91	-22.41		-40	0.320876	0.047657	0.299158	0.039581	0.146202	0.018796		-51.2449	-52.477	-64.796
-79.1829	-90.3723	-45.9179		-40	-9.77248	0.959691	-10.7592	0.561423	-5.4219	0.616554		-35	0.12308	0.012854	0.136264	0.006149	0.208026	0.025326		-26.51	-26.19	-21.39		-30	0.123116	0.029285	0.111211	0.024356	0.098944	0.009822		-52.5439	-48.9703	-64.0502
				-35	-19.4895	1.83084	-21.2265	1.10491	-10.8409	0.96158		-30	0.259581	0.026318	0.284399	0.01308	0.38135	0.043452						-20	0.090182	0.012943	0.08991	0.010523	0.090795	0.014315
				-30	-31.5497	2.35166	-34.0356	1.4365	-14.4597	1.08663		-25	0.44406	0.035829	0.483325	0.01508	0.58354	0.046325						-10	0.083808	0.016354	0.082103	0.013265	0.080741	0.009715
Statistics		P value		-25	-42.974	2.44568	-45.7846	1.76835	-17.0352	0.864191		-20	0.640654	0.038317	0.691789	0.013817	0.645938	0.037565		Statistics		P value		0	0.079019	0.017523	0.078181	0.014374	0.071249	0.00521		Statistics		P value
Naïve vs. GFPNP		0.9998		-20	-48.8277	2.2164	-51.386	1.77421	-18.138	0.588903		-15	0.776351	0.034743	0.830297	0.008471	0.932618	0.025281		Naïve vs. GFPNP		0.6094										Naïve vs. GFPNP		0.9991
Naïve vs. 1.7PA1		<0.0001		-15	-52.3084	1.82846	-52.4194	1.64871	-19.7199	0.585452		-10	0.891041	0.023279	0.910788	0.004424	0.963324	0.017427		Naïve vs. 1.7PA1		0.3389										Naïve vs. 1.7PA1		0.3906
GFPNP vs. 1.7PA1		<0.0001		-10	-52.8354	1.9086	-53.2775	1.7953	-20.4646	0.553958		-5	0.971229	0.017707	1	0.008871	1	0.008223		GFPNP vs. 1.7PA1		0.8852										GFPNP vs. 1.7PA1		0.3688
				-5	-49.8812	1.91565	-48.3961	1.60383	-19.3394	0.618189		0	0.995887	0.008324	0.98786	0.003913	0.996719	0.009754
				0	-45.6311	1.72714	-43.9457	1.43169	-17.932	0.461182		5	1	0.004482	0.983639	0.004706	0.979199	0.008199
				5	-39.8696	1.65145	-38.5784	1.28166	-15.8593	0.407391		10	0.967133	0.004955	0.95523	0.004278	0.951869	0.006126
				10	-34.0061	1.40069	-32.9166	1.00717	-13.3551	0.370938
				15	-28.8483	1.12525	-27.5934	0.940767	-11.0512	0.36141
				20	-23.8593	0.980006	-22.9069	0.748968	-9.05296	0.351306
				25	-19.7697	0.767871	-19.517	0.600498	-7.64442	0.297723
				30	-17.015	0.706854	-17.0647	0.618066	-6.03433	0.284324
				35	-13.9349	0.645874	-14.2198	0.649083	-4.8563	0.240926
				40	-10.5066	0.794378	-10.9726	0.562507	-3.53365	0.149467
				45	-6.61957	0.999721	-7.59087	0.648894	-2.60974	0.186314
				50	-3.49617	0.923899	-4.20916	0.797219	-1.06987	0.31683
				55	-2.49617	0.923899	-3.20916	0.797219	-0.6987	0.31683
				60	-1.49617	0.923899	-1.20916	0.797219	-0.2987	0.31683
Fig. 1 D. HEK1.3 cells
INa peak density (pA/pF)				I/V curve								G/Gmax								Act. 1/2 (mV)				I/Imax								Inct. 1/2
Naïve (N=12)	GFPNp (N=12)	1.7PA1 (N=12)			Naïve (N=12)		GFPNP (N=12)		1.7PA1 (N=12)				Naïve (N=12)		GFPNP (N=12)		1.7PA1 (N=12)			Naïve (N=12)	GFP (N=12)	1.7PA1 (N=12)			Naïve (N=12)		GFP (N=12)		1.7PA1 (N=12)			Naïve (N=12)	GFPNP (N=12)	1.7PA1 (N=12)
-82.5704	-70.2433	-45.0025		mV	Mean	SEM	Mean	SEM	Mean	SEM		mV	Mean	SEM	Mean	SEM	Mean	SEM						mV	Mean	SEM	Mean	SEM	Mean	SEM		-53.3125	-56.049	-59.2394
-70.5338	-60.8848	-15.4615		-90	-1.15443	0.098315	-1.06547	0.08751	-1.57579	0.269414		-90	0.006367	0.001605	0.007751	0.001442	0.006362	0.001224		-38.994	-23.69	-26.26		-140	1	0.00597	1	0.003163	1.00925	0.032311		-57.8423	-52.8479	-64.5568
-53.658	-68.5331	-54.9197		-85	-1.12924	0.091574	-1.07324	0.082565	-1.43536	0.24955		-85	0.006845	0.001658	0.007508	0.001178	0.005704	0.00105		-18.31	-25.46	-36.35		-130	0.98457	0.00928	0.993388	0.00514	0.982718	0.023066		-53.308	-55.9959	-35.3294
-66.0172	-55.1833	-64.2511		-80	-1.10405	0.084833	-1.08101	0.07762	-1.29493	0.229685		-80	0.007322	0.00171	0.007264	0.000914	0.005045	0.000876		-27.03	-30.63	-38.1		-120	0.976186	0.009693	0.989609	0.006512	1	0.020169		-54.9359	-59.7196	-42.8872
-83.3721	-88.6589	-29.0057		-75	-1.14956	0.085778	-1.10159	0.102984	-1.32342	0.214702		-75	0.007267	0.001626	0.007367	0.000977	0.005674	0.000934		-26.57	-22.14	-21.75		-110	0.973847	0.008468	0.971231	0.00524	0.944716	0.035509		-60.6196	-60.3029	-59.5651
-70.8233	-67.1637	-45.395		-70	-1.19508	0.086722	-1.12217	0.128348	-1.35191	0.199718		-70	0.007212	0.001542	0.007469	0.00104	0.006302	0.000992		-31.5	-30.82	-18.72		-100	0.95649	0.009573	0.961047	0.006792	0.972083	0.026557		-58.7273	-58.7462	-47.6422
-78.5423	-50.3454	-35.4237		-65	-1.35688	0.136333	-1.38936	0.237348	-1.57083	0.239353		-65	0.008019	0.001721	0.009469	0.00152	0.006283	0.000947		-30.43	-20.53	-31.086		-90	0.939118	0.011035	0.933955	0.010759	0.909651	0.035809		-61.8266	-40.5906	-41.5417
-43.5351	-46.7703	-26.9618		-60	-1.51867	0.185943	-1.65656	0.346347	-1.78976	0.278988		-60	0.008825	0.001899	0.011469	0.001999	0.006263	0.000901		-31.66	-30.6	-15.82		-80	0.892049	0.016343	0.901479	0.015869	0.876018	0.058708		-49.0178	-51.9464	-79.5389
-92.6975	-86.8927	-30.8194		-55	-2.1876	0.350535	-2.05058	0.468709	-2.74057	0.530229		-55	0.013584	0.004004	0.014372	0.003036	0.008306	0.001188		-23.903	-37.03	-32.438		-70	0.824702	0.021192	0.829416	0.020184	0.776384	0.053836		-48.7705	-43.9537	-48.8271
-36.0584	-67.9662	-30.1505		-50	-2.85653	0.515126	-2.44461	0.59107	-3.69138	0.781469		-50	0.018343	0.006109	0.017275	0.004072	0.010348	0.001475		-27.39	-23.863	-32.966		-60	0.656572	0.033691	0.702603	0.034645	0.651981	0.056196		-28.0929	-21.6117	-41.1111
-57.5153	-50.7111	-31.7633		-45	-7.31311	2.12263	-5.63219	2.09918	-5.43466	0.938755		-45	0.036612	0.01134	0.031031	0.006571	0.022621	0.003357		-21.11	-26.99	-21.455		-50	0.439542	0.055323	0.464861	0.062408	0.514042	0.056212		-30.2033	-44.6995	-42.4837
-33.1103	-51.8787	-23.6928		-40	-11.7697	3.73013	-8.81977	3.60728	-7.17794	1.09604		-40	0.054881	0.016571	0.044786	0.00907	0.034894	0.005239		-28.493	-19.927	-33.651		-40	0.276002	0.066909	0.302491	0.070616	0.325476	0.050599		-47.1734	-50.3507	-70.444
				-35	-30.1101	7.3377	-22.2264	7.51086	-17.6061	2.43256		-35	0.160478	0.040013	0.108614	0.023717	0.194088	0.033181		-31.772	-37.92	-26.012		-30	0.182115	0.05874	0.204922	0.060157	0.230116	0.040338
				-30	-48.4505	10.9453	-35.633	11.4144	-28.0342	3.76908		-30	0.266074	0.063454	0.172442	0.038363	0.353281	0.061122						-20	0.118476	0.0328	0.142922	0.044772	0.14975	0.024239
Statistics		P value		-25	-81.3512	11.9367	-71.093	12.1817	-70.5096	7.3716		-25	0.48358	0.066308	0.428505	0.051914	0.601625	0.061619						-10	0.108607	0.02675	0.107515	0.024875	0.137379	0.023385
Naïve vs. GFPNP		0.9991		-20	-114.252	12.928	-106.553	12.9491	-112.985	10.9741		-20	0.701085	0.069162	0.684567	0.065465	0.749969	0.062116						0	0.1769	0.047661	0.106123	0.023677	0.135306	0.023194
Naïve vs. 1.7PA1		0.0004		-15	-122.409	12.2564	-119.24	12.0465	-122.623	13.7455		-15	0.81178	0.048244	0.805882	0.042064	0.886645	0.053445		Statistics		P value										Statistics		P value
GFPNP vs. 1.7PA1		0.0005		-10	-130.566	11.5848	-131.928	11.1439	-132.261	16.5169		-10	0.922474	0.027326	0.927197	0.018662	0.92332	0.044774		Naïve vs. GFPNP		0.939										Naïve vs. GFPNP		0.9921
				-5	-124.96	10.6048	-126.104	8.67201	-129.879	13.4596		-5	0.946551	0.03239	0.959782	0.029952	0.970754	0.038296		Naïve vs. 1.7PA1		0.9827										Naïve vs. 1.7PA1		0.8711
				0	-119.353	9.62483	-120.28	6.20007	-127.497	10.4022		0	0.980628	0.037453	0.992367	0.041242	1.01819	0.031818		GFPNP vs. 1.7PA1		0.9859										GFPNP vs. 1.7PA1		0.8095
				5	-109.349	8.66229	-109.814	7.18329	-120.134	8.52107		5	1.0088	0.032666	1.01861	0.030412	1.02873	0.034018
				10	-99.3452	7.69975	-99.3483	8.16651	-112.771	6.63992		10	1.02697	0.027878	1.01485	0.019581	1.03928	0.036217
				15	-88.6592	6.944	-88.8794	8.65306	-102.836	7.16753		15	1.0302	0.0203575	1.02366	0.017958	1.01771	0.0358635
				20	-77.9732	6.18824	-78.4105	9.1396	-92.9004	7.69513		20	1.01344	0.012837	1.00248	0.016335	0.996144	0.03551
				25	-68.8824	5.55526	-69.5631	7.99846	-81.9172	6.92248
				30	-59.7916	4.92229	-60.7157	6.85732	-70.934	6.14984
				35	-52.0752	4.54767	-53.8045	5.9914	-60.4586	5.55465
				40	-44.3589	4.17305	-46.8933	5.12548	-49.9831	4.95946
				45	-37.7255	3.74638	-41.2933	4.66491	-40.8652	4.07215
				50	-31.0921	3.31971	-35.6934	4.20435	-31.7473	3.18485
				55	-25.5941	3.01421	-31.0326	3.9281	-24.6793	3.21794
Fig. 1 E. HEK1.6 cells																				Act. 1/2 (mV)
Na peak density (pA/pF)				I/V curve								G/Gmax												I/Imax								Inct. 1/2 (mV)
Naïve (N=12)	GFPNP (N=12)	1.7PA1 (N=12)			Naïve (N=12)		GFPNP (N=12)		1.7PA1 (N=12)				Naïve (N=12)		GFPNP (N=12)		1.7PA1 (N=12)			Naïve (N=12)	GFPNP (N=12)	1.7PA1 (N=12)			Naïve (N=12)		GFPNP (N=12)		1.7PA1 (N=12)			Naïve (N=12)	GFPNP (N=12)	1.7PA1 (N=12)
-58.2025	-57.83	-39.3026		mV	Mean	SEM	Mean	SEM	Mean	SEM		mV	Mean	SEM	Mean	SEM	Mean	SEM		-27.29	-28.6	-26.55		mV	Mean	SEM	Mean	SEM	Mean	SEM		-58.3754	-78.0145	-59.4948
-44.8324	-44.1135	-27.5635		-90	-1.37631	0.10864	-1.41338	0.13063	-1.42755	0.121769		-90	0.006828	0.00074	0.00748	0.000982	0.020104	0.004033		-30.07	-26.99	-20.83		-120	0.981222	0.008119	0.990319	0.002957	0.98827	0.004858		-66	-77.4737	-59.668
-53.242	-89.6208	-43.9828		-85	-1.40613	0.132328	-1.30916	0.108962	-1.508	0.134873		-85	0.00717	0.00079	0.007224	0.000923	0.02242	0.00527		-29.19	-24.54	-28.47		-110	0.977688	0.003931	0.980367	0.006221	0.9699	0.007366		-70.6423	-63.0692	-81.3025
-100.246	-103.979	-53.711		-80	-1.43596	0.156016	-1.20494	0.087294	-1.58845	0.147977		-80	0.007512	0.00084	0.006968	0.000863	0.024735	0.006506		-23.5	-23.85	-20.53		-100	0.959186	0.005497	0.962487	0.013355	0.938617	0.010584		-68.0421	-63.0383	-78.5
-114.537	-105.608	-27.6104		-75	-1.46965	0.160027	-1.24274	0.107728	-1.62413	0.160456		-75	0.007917	0.000941	0.007099	0.000857	0.026421	0.006319		-22.24	-22.49	-23.37		-90	0.936062	0.007419	0.925782	0.018639	0.897418	0.013722		-62.9272	-68.1421	-76.0992
-112.691	-97.8959	-78.1033		-70	-1.60333	0.164038	-1.28055	0.128161	-1.6598	0.172934		-70	0.008322	0.001042	0.00723	0.00085	0.028106	0.006131		-23.53	-23.34	-24.78		-80	0.877485	0.010543	0.861456	0.027761	0.812736	0.020562		-68.0842	-64.6014	-70.7736
-88.3265	-106.671	-37.7438		-65	-1.6583	0.171987	-1.76761	0.234293	-1.55608	0.160546		-65	0.009531	0.001186	0.010269	0.001568	0.027323	0.005265		-19.28	-20.67	-22.79		-70	0.747991	0.017117	0.749481	0.028317	0.666734	0.026134		-68.1842	-72.2154	-53.9214
-122.865	-130.261	-97.9076		-60	-1.81328	0.179937	-2.25466	0.340425	-1.45236	0.148157		-60	0.010739	0.001329	0.013307	0.002285	0.02654	0.004398		-21.1	-22.11	-23.28		-60	0.563886	0.029344	0.5466	0.028069	0.480352	0.027844		-69.6213	-69.6445	-55.3214
-120.086	-85.3008	-68.3615		-55	-2.40827	0.303839	-2.82042	0.453273	-1.62962	0.181642		-55	0.014741	0.002263	0.016903	0.003093	0.030613	0.004708		-23.23	-23.3	-21.74		-50	0.396049	0.033975	0.343844	0.031093	0.323336	0.027573		-71.5308	-69.6678	-79.6173
-109.793	-95.1206	-76.8273		-50	-3.00326	0.427742	-3.38618	0.566121	-1.80687	0.215127		-50	0.018743	0.003197	0.020498	0.0039	0.034685	0.005018		-23.75	-23.26	-26.03		-40	0.256183	0.032203	0.20024	0.031509	0.192736	0.024295		-69.4551	-70.0554	-57.2956
-97.692	-102.966	-31.7267		-45	-6.81038	1.59977	-6.27684	1.43728	-2.40099	0.274543		-45	0.032538	0.005924	0.035527	0.005943	0.042712	0.005419		-23.89	-23.18	-21.21		-30	0.136563	0.023734	0.116519	0.026042	0.122616	0.021853		-70.0271	-70.0879	-74
-79.1829	-90.3723	-45.9179		-40	-10.6175	2.7718	-9.16749	2.30844	-2.99512	0.33396		-40	0.046332	0.00865	0.050555	0.007986	0.050739	0.005819		-23.99	-23.82	-23.43		-20	0.055429	0.010835	0.06003	0.016504	0.081845	0.019757		-70.0407	-69.691	-60.5826
				-35	-27.6826	5.88707	-23.3806	6.60874	-8.54631	2.30443		-35	0.142301	0.024022	0.124608	0.023608	0.095059	0.012054						-10	0.020549	0.005628	0.035064	0.009526	0.051845	0.00761
				-30	-44.7477	9.00234	-37.5938	10.9091	-14.0975	4.27489		-30	0.238269	0.039393	0.19866	0.03923	0.139378	0.018289						0	0.015037	0.004191	0.024567	0.007803	0.047791	0.008392
Statistics		P value		-25	-77.4484	10.3223	-67.0442	13.1311	-25.4041	5.81676		-25	0.476731	0.041228	0.429176	0.046565	0.381033	0.028834		Statistics		P value		10	0.015192	0.003296	0.02341	0.006912	0.047173	0.008386		Statistics		P value
Naïve vs. GFPNP		0.9975		-20	-100.149	11.6423	-96.4946	15.3532	-38.7107	7.35863		-20	0.715192	0.043063	0.659691	0.0539	0.622687	0.039378		Naïve vs. GFPNP		0.9221		20	0.018477	0.002695	0.027705	0.005995	0.049976	0.011638		Naïve vs. GFPNP		0.7839
Naïve vs. 1.7PA1		0.0011		-15	-120.477	11.6149	-113.705	14.9485	-49.6937	7.41409		-15	0.842839	0.034482	0.838087	0.041812	0.762322	0.038272		Naïve vs. 1.7PA1		0.805										Naïve vs. 1.7PA1		0.9811
GFPNP vs. 1.7PA1		0.0009		-10	-130.805	11.5875	-130.916	14.5437	-60.1106	7.46955		-10	0.970485	0.0259	1.01648	0.029724	0.901957	0.037165		GFPNP vs. 1.7PA1		0.9673										GFPNP vs. 1.7PA1		0.6729
				-5	-126.03	10.7242	-125.921	13.1668	-59.9365	7.41514		-5	1.00139	0.019805	1.04113	0.023258	0.962649	0.031554
				0	-121.255	9.86093	-120.925	11.7898	-57.5106	7.36073		0	1.0323	0.013709	1.06577	0.016791	1.02334	0.025942
				5	-111.682	8.9503	-111.115	10.6717	-56.2232	7.02159		5	1.01814	0.011218	1.03978	0.014801	1.03777	0.022389
				10	-102.109	8.03967	-101.305	9.55372	-50.9358	6.68245		10	1.00397	0.008726	1.01378	0.01281	1.05221	0.018836
				15	-91.2839	7.15623	-90.6065	8.73379	-48.0312	6.05636
				20	-80.4587	6.27279	-79.9081	7.91386	-43.1267	5.43027
				25	-70.9908	5.47604	-70.2674	7.20471	-37.7343	4.8818
				30	-61.5229	4.67929	-60.6267	6.49557	-32.3418	4.33332
				35	-53.4686	4.19162	-53.2026	5.74171	-27.4833	3.89409
				40	-45.4143	3.70394	-45.7786	4.98785	-22.6248	3.45486
				45	-38.3867	3.26396	-39.4357	4.42801	-19.1687	3.17541
				50	-31.3591	2.82397	-33.0929	3.86817	-15.7127	2.89596
				55	-25.6628	2.56005	-28.0439	3.44219	-13.1647	2.66391
				60	-19.9665	2.29613	-22.9949	3.01621	-10.6168	2.43187
Fig. 1 F HEK15 cells																				Act. 1/2 (mV)				I/Imax								Inact. 1/2 (mV)
INa peak density (pA/pF)				I/V curve								G/Gmax													Naïve (N=12)		GFP (N=12)		1.7PA1 (N=12)			Naïve (N=10)	GFPNP (N=10)	1.7PA1 (N=10)
Naïve (N=10)	GFPNP (N=10)	1.7PA1 (N=10)			Naïve (N=10)		GFPNP (N=10)		1.7PA1 (N=10)			mV	Naïve (N=10)		GFPNP (N=10)		1.7PA1 (N=10)			Naïve (N=10)	GFPNP (N=10)	1.7PA1 (N=10)		mV	Mean	SEM	Mean	SEM	Mean	SEM
				mV	Mean	SEM	Mean	SEM	Mean	SEM		-90	0.005892	0.001568	0.003457	0.001555	0.005808	0.00149		-49.47	-50.73	-40.47		-140	1	0.004439	1	0.001005	1	0.002462		-73.0663	-85.0372	-90.9824
-157.667	-123.328	-145.419		-90	-0.85217	0.167262	-0.63078	0.202888	-0.85172	0.175506		-85	0.008598	0.001674	0.007374	0.00212	0.00995	0.002053		-45.04	-47.36	-45.04		-130	0.992138	0.003986	0.984603	0.004277	0.994945	0.004994		-83.2439	-91.6964	-95.6667
-114.168	-44.0473	-106.088		-85	-1.13632	0.132167	-1.11029	0.260323	-1.14462	0.124517		-80	0.011408	0.002976	0.007696	0.002601	0.008826	0.002142		-51.42	-47.38	-54.02		-120	0.979246	0.006075	0.973484	0.008244	0.97158	0.008137		-87.9854	-96.5123	-75.4592
-63.1645	-34.8559	-50.9341		-80	-1.38771	0.222889	-1.0289	0.247657	-1.109	0.196412		-75	0.006474	0.001929	0.007431	0.00192	0.00958	0.002154		-49.91	-54.53	-49.91		-110	0.938722	0.015207	0.932613	0.016077	0.948404	0.01943		-90.8079	-58.1503	-72.1364
-57.6179	-122.272	-37.4587		-75	-0.70835	0.077494	-0.83431	0.164474	-1.03138	0.15891		-70	0.01077	0.002318	0.01293	0.00325	0.013278	0.003023		-46.69	-40.1	-46.69		-100	0.857466	0.037764	0.860029	0.039752	0.875468	0.037799		-94.3426	-69.9751	-77.91
-35.7946	-165.159	-23.2955		-70	-1.19486	0.119995	-1.41757	0.174211	-1.26392	0.140832		-65	0.01191	0.002133	0.01616	0.005102	0.014902	0.002893		-50.43	-47.41	-50.73		-90	0.727081	0.067304	0.734054	0.068124	0.751433	0.067507		-71.1095	-71.0952	-69.9602
-110.97	-143.651	-107.675		-65	-1.36049	0.143325	-1.7825	0.406792	-1.45362	0.21098		-60	0.022179	0.005949	0.024247	0.005923	0.030404	0.00617		-48.41	-48.41	-47.36		-80	0.600678	0.083792	0.589596	0.083211	0.622697	0.081857		-74.1454	-74.1498	-53.616
-103.055	-146.637	-58.0439		-60	-2.26252	0.404405	-2.4696	0.372097	-2.67209	0.252158		-55	0.065636	0.018043	0.052587	0.016316	0.091194	0.01852		-41.53	-42.82	-47.38		-70	0.435468	0.090548	0.43908	0.082614	0.470992	0.085294		-54.1703	-60.0803	-49.8696
-165.643	-104.17	-62.6636		-55	-6.50505	1.28332	-5.13068	1.33358	-7.44527	0.917		-50	0.257332	0.076378	0.300689	0.100263	0.403088	0.097429		-49.69	-45.73	-54.47		-60	0.302389	0.088858	0.265918	0.067346	0.29608	0.079419		-54.4208	-62.5896	-74.7239
-160.973	-82.8499	-207.736		-50	-25.0766	6.62627	-32.862	12.4776	-44.3154	6.62627		-45	0.583992	0.123164	0.613907	0.104325	0.609879	0.095084		-45.35	-46.81	-40.1		-50	0.106363	0.041007	0.083711	0.025952	0.102667	0.026572		-60.3619	-79.0613	-81.5539
-61.0776	-72.1624	-223.573		-45	-63.4234	10.8995	-69.7442	16.9777	-61.665	15.8995		-40	0.857481	0.053256	0.870902	0.044466	0.792267	0.058877						-40	0.02241	0.002847	0.027173	0.00602	0.040201	0.008626
				-40	-92.2374	10.6219	-94.2182	13.3076	-82.9439	12.6219		-35	0.937919	0.032548	0.947901	0.022284	0.912435	0.028081						-30	0.014704	0.00199	0.017691	0.004395	0.022798	0.00285
				-35	-97.8091	10.7515	-98.3367	13.9961	-95.7139	13.7515		-30	0.980539	0.016585	0.987043	0.01431	0.962455	0.019557		Statistics		P value		-20	0.014049	0.001131	0.022757	0.002609	0.014902	0.00441		Statistics		P value
Statistics		P value		-30	-97.24	13.8945	-96.4511	13.7933	-95.3831	13.8945		-25	1	0.00956	0.998178	0.009063	0.979154	0.023231		Naïve vs. GFPNP		0.9284		-10	0.013487	0.00143	0.02037	0.002698	0.019023	0.003372		Naïve vs. GFPNP		0.9969
Naïve vs. GFPNP		0.9993		-25	-93.9725	13.9406	-92.0016	13.3581	-90.9444	13.9406		-20	0.993373	0.010401	1	0.012136	1	0.010615		Naïve vs. 1.7PA1		0.9948		0	0.011179	0.001151	0.015193	0.001543	0.014215	0.003106		Naïve vs. 1.7PA1		0.9996
Naïve vs. 1.7PA1		0.9995		-20	-88.0613	13.2224	-86.5465	12.5959	-88.6864	13.2224		-15	0.994774	0.007703	0.988889	0.011998	0.98554	0.008812		GFPNP vs. 1.7PA1		0.9607										GFPNP vs. 1.7PA1		0.9942
GFPNP vs. 1.7PA1		0.9976		-15	-82.2552	12.8067	-79.9322	11.6852	-82.5411	12.8067		-10	0.992236	0.009284	0.997156	0.027194	0.99703	0.009547
				-10	-76.5534	12.1593	-72.3427	11.1902	-76.7062	12.1593		-5	0.99895	0.009118	0.99403	0.021301	0.9994	0.01041
				-5	-68.9206	11.0606	-65.6283	10.0781	-69.7173	11.0606
				0	-61.2403	9.78011	-60.5026	9.13311	-62.0337	9.78011
				5	-54.8826	8.5074	-53.8693	8.25858	-55.3884	8.5074
				10	-48.3818	7.6162	-47.0506	7.45113	-49.0125	7.6162
				15	-42.8108	7.03883	-41.5975	6.21978	-43.6962	7.03883
				20	-37.6118	6.27954	-34.8514	5.18386	-37.1746	6.27954
				25	-32.4019	5.73354	-30.9588	4.62568	-32.7569	5.73354
				30	-27.7257	5.20627	-26.1297	3.95528	-27.7434	7.7553
				35	-22.8355	5.09071	-21.3491	3.66234	-23.0454	7.09148
				40	-18.3819	5.18921	-16.7025	3.66784	-18.1502	6.68481
				45	-14.2943	5.42833	-12.2558	3.90366	-13.4699	6.61783
				50	-11.1985	5.32253	-9.38492	3.93436	-9.90673	6.70678
				55	-8.46562	5.08346	-7.0634	3.9853	-6.90699	6.46195
Fig. 1 G. HEK1.8 cells																				Act. 1/2 (mV)				I/Imax								Inact. 1/2 (mV)
INa peak density (pA/pF)				I/V curve								G/Gmax													Naïve (N=12)		GFP (N=12)		1.7PA1 (N=12)			Naïve (N=12)	GFPNP (N=12)	1.7PA1 (N=12)
Naïve (N=12)	GFPNP (N=12)	1.7PA1 (N=12)			Naïve (N=12)		GFPNP (N=12)		1.7PA1 (N=12)				Naïve (N=12)		GFPNP (N=12)		1.7PA1 (N=12)			Naïve (N=12)	GFPNP (N=12)	1.7PA1 (N=12)		mV	Mean	SEM	Mean	SEM	Mean	SEM
				mV	Mean	SEM	Mean	SEM	Mean	SEM		mV	Mean	SEM	Mean	SEM	Mean	SEM						-140	1	0.011619	0.997502	0.006098	1	0.015186		-68.2131	-44.0814	-41.8485
-54.5436	-44.1806	-43.5507		-90	-1.54097	0.239259	-1.28393	0.171211	-1.23652	0.210145		-90	0.019108	0.0033	0.017266	0.00351	0.016518	0.003165		-15.771	-19.46	-26.02		-130	1.00174	0.008736	1	0.004853	0.992478	0.025281		-46.5708	-46.2655	-61.0511
-57.1496	-43.9281	-43.1618		-85	-1.46738	0.240701	-1.21543	0.221652	-1.27101	0.177958		-85	0.018364	0.003039	0.016793	0.004002	0.017888	0.003582		-18.87	-18.69	-17.582		-120	0.994006	0.009112	0.985462	0.007376	0.977524	0.017838		-47.4779	-44.2194	-62.0207
-48.4031	-35.4527	-30.4078		-80	-1.21191	0.236505	-1.24759	0.249632	-0.95469	0.144502		-80	0.015344	0.003094	0.01749	0.004108	0.012281	0.002454		-17.83	-23.73	-23.67		-110	0.977492	0.011375	0.972143	0.009937	0.967645	0.019		-42.9685	-49.7446	-52.9529
-24.2733	-26.1889	-28.0448		-75	-1.44498	0.392954	-1.6615	0.278245	-1.47849	0.320169		-75	0.018859	0.003935	0.025119	0.006176	0.021426	0.004925		-20.17	-27.69	-29.35		-100	0.970055	0.018868	0.93783	0.024467	0.957838	0.024498		-42.6719	-52.3262	-43.0135
-37.9695	-24.6049	-29.4888		-70	-1.1659	0.135881	-1.74481	0.304893	-1.54546	0.324097		-70	0.017608	0.003327	0.027315	0.008148	0.023841	0.005212		-24.67	-28.6	-29.44		-90	0.905477	0.030018	0.882952	0.025014	0.912184	0.018096		-69.7871	-42.6953	-44.7035
-29.7699	-33.3713	-35.2719		-65	-1.37806	0.208827	-1.48791	0.212241	-1.37372	0.222267		-65	0.01978	0.002779	0.02409	0.005342	0.02005	0.002798		-27.12	-29.05	-29.03		-80	0.837157	0.032151	0.799092	0.031118	0.808717	0.017411		-49.7609	-67.5475	-46.5931
-26.0153	-47.8973	-53.2201		-60	-1.57942	0.351139	-1.16908	0.17993	-1.5872	0.368948		-60	0.024375	0.005345	0.019835	0.003185	0.028251	0.009766		-28.74	-10.27	-11.67		-70	0.783099	0.047973	0.712482	0.046885	0.719773	0.032005		-49.908	-66.3543	-62.2207
-26.2556	-48.0992	-48.9523		-55	-1.71598	0.326391	-1.54477	0.169411	-1.52292	0.221484		-55	0.025637	0.005442	0.025848	0.004039	0.025914	0.005369		-34.61	-12.21	-15.71		-60	0.654984	0.059406	0.621997	0.061904	0.582431	0.037736		-48.9329	-60.0506	-61.6188
-60.6618	-45.1155	-37.406		-50	-1.82902	0.419995	-1.82301	0.184369	-2.28269	0.59571		-50	0.029131	0.0079	0.032027	0.006058	0.038261	0.00932		-11.886	-20.25	-20.13		-50	0.500015	0.061018	0.473284	0.053099	0.442836	0.040408		-64.2162	-79.0548	-54.2522
-40.8824	-22.6586	-57.103		-45	-2.51722	0.554878	-2.06421	0.203812	-2.49468	0.510098		-45	0.044408	0.013031	0.040421	0.008591	0.046684	0.00997		-18.83	-29.56	-19.62		-40	0.29843	0.040008	0.277344	0.034688	0.262396	0.035136		-75.9826	-47.2111	-57.5906
-23.1814	-59.7456	-27.1665		-40	-3.68104	0.723008	-2.98611	0.391602	-3.64188	0.822327		-40	0.074552	0.020359	0.064223	0.013728	0.076904	0.020334		-23.61	-19.295	-11.188		-30	0.143676	0.010832	0.115396	0.015793	0.122188	0.022546		-44.5094	-57.2083	-61.6275
-54.1416	-42.4001	-44.8413		-35	-5.53862	0.842599	-5.11306	0.895404	-5.86078	1.24933		-35	0.120516	0.030042	0.118022	0.028529	0.127863	0.031907		-18.401	-23.54	-19.307		-20	0.089343	0.00696	0.095129	0.01481	0.068239	0.011895
				-30	-8.56476	1.39735	-8.02875	1.53728	-7.95622	1.66459		-30	0.211379	0.057326	0.197652	0.048541	0.186046	0.049007						-10	0.087238	0.007228	0.086185	0.013726	0.075028	0.017509
				-25	-13.857	1.78784	-14.9073	1.72715	-14.6066	2.37069		-25	0.356074	0.081301	0.361661	0.066142	0.343958	0.073303						0	0.092903	0.009654	0.098478	0.016726	0.07269	0.009685		Statistics		P value
				-20	-21.6219	2.51222	-23.2655	2.30444	-20.7188	2.64822		-20	0.545142	0.091736	0.570598	0.084883	0.499841	0.091291		Statistics		P value										Naïve vs. GFPNP		0.9932
Statistics		P value		-15	-27.4542	2.92015	-29.7946	1.68169	-27.8191	2.64439		-15	0.704074	0.099565	0.728811	0.078676	0.66913	0.0958		Naïve vs. GFPNP		0.9981										Naïve vs. 1.7PA1		0.9995
Naïve vs. GFPNP		0.9853		-10	-32.3724	2.73787	-35.3218	2.17387	-33.2835	2.83138		-10	0.838178	0.090025	0.873567	0.063916	0.808521	0.086751		Naïve vs. 1.7PA1		0.9665										GFPNP vs. 1.7PA1		0.9893
Naïve vs. 1.7PA1		0.9966		-5	-35.3514	3.3097	-36.4542	2.81629	-36.0764	3.17545		-5	0.921494	0.071844	0.933963	0.047	0.903578	0.071346		GFPNP vs. 1.7PA1		0.9493
GFPNP vs. 1.7PA1		0.996		0	-37.1053	4.03464	-37.1926	3.75299	-36.87	3.48828		0	1	0.058888	0.990154	0.026432	0.966181	0.051143
				5	-35.674	4.72552	-35.2147	3.88959	-35.736	3.52704		5	0.995679	0.042975	1	0.018374	0.999857	0.037707
				10	-33.0816	5.2232	-32.8039	4.13527	-33.2623	3.49269		10	0.964008	0.034851	0.993393	0.01598	1	0.023944
				15	-30.0059	5.4056	-29.1667	3.9218	-30.3949	3.26983
				20	-26.93	5.37548	-25.1532	3.76772	-27.0982	3.10379
				25	-22.9585	4.98273	-21.94	3.38211	-24.4468	2.63511
				30	-19.6698	4.55373	-18.6553	3.09361	-21.4756	2.10166
				35	-16.8079	3.84205	-15.7368	2.61809	-17.938	1.79871
				40	-15.086	3.13385	-13.0643	2.15443	-15.3424	1.53701
				45	-12.1574	2.45904	-11.8897	1.72475	-11.7281	1.46165
				50	-10.4385	2.11117	-10.5608	1.50292	-9.48956	1.73736
				55	-8.28357	1.80357	-9.29642	1.46481	-9.65205	1.6748
				60	-6.18357	1.80357	-5.29642	1.46481	-5.65205	1.6748

## Sheet: Figure 4
DRG
Fig. 4A. Total Ina (pA/pF)					Fig. 4B. TTXs Ina (pa/pF)					Fig. 4C. TTXr Ina (pa/pF)
Naïve-total (N=21)	GFP-total (N=25)	1.7NP-total (N=21)	1.7iPA1-total (N=17)		Naïve-TTX-S (N=24)	GFP-TTX-S (N=28)	1.7NP-TTX-S (N=15)	1.7iPA1-TTX-S (N=14)		Naive-TTX-R (N=24)	GFP-TTX-R (N=19)	1.7NP-TTX-R (N=16)	1.7iPA1-TTX-R (N=11)
-332.452	-289.554	-317.844	-232.753		-210.554	-206.712	-510.618	-92.1098		-270.224	-279.967	-180.109	-208.738
-148.878	-447.083	-209.64	-142.883		-651.156	-287.881	-508.49	-125.779		-129.945	-483.45	-91.0564	-207.52
-665.272	-574.652	-513.968	-180.785		-633.551	-270.832	-301.233	-145.133		-133.869	-206.526	-159.719	-154.915
-642.339	-330.841	-316.496	-171.69		-383.11	-569.233	-305.404	-133.484		-183.478	-192.792	-155.464	-209.481
-391.976	-267.866	-310.245	-82.1424		-727.804	-315.44	-256.287	-34.0481		-227.278	-107.104	-258.869	-158.722
-766.604	-459.037	-268.346	-250.508		-348.405	-266.668	-169.928	-203.659		-176.774	-217.103	-276.513	-356.855
-359.949	-263.533	-170.848	-224.034		-706.229	-429.369	-971.113	-206.546		-101.982	-111.249	-114.885	-210.033
-834.021	-770.563	-981.092	-221.786		-542.347	-329.801	-847.232	-210.217		-238.025	-87.6389	-215.985	-254.639
-550.302	-497.082	-987.081	-306.36		-499.414	-248.264	-413.318	-134.238		-242.72	-241.251	-30.463	-234.015
-503.973	-289.114	-428.037	-268.907		-304.18	-766.795	-189.327	-230.311		-219.153	-250.572	-44.6199	-185.402
-418.39	-291.104	-432.474	-224.669		-274.144	-283.353	-171.39	-103.544		-163.722	-254.243	-40.5764	-157.865
-312.476	-438.158	-207.139	-210.924		-219.751	-288.949	-229.968	-207.053		-49.975	-48.2624	-273.467
-237.986	-322.953	-259.097	-204.853		-343.875	-430.038	-154.448	-201.234		-151.147	-38.6462	-90.7904
-418.312	-333.438	-160.771	-121.183		-336.81	-315.567	-332.242	-119.326		-83.8148	-63.5039	-86.2834
-395.787	-257.929	-403.124	-58.406		-237.375	-296.579	-370.683			-298.405	-69.307	-66.2807
-335.734	-220.529	-209.08	-67.2328		-362.356	-220.281				-208.072	-283.724	-223.502
-461.311	-509.628	-201.563	-300.804		-260.933	-221.487				-224.689	-202.225
-280.261	-278.856	-593.955			-225.439	-592.265				-152.039	-91.1264
-275.119	-728.092	-374.134			-434.125	-482.139				-323.674	-135.698
-448.319	-313.804	-237.063			-236.621	-688.624				-49.4953
-256.133	-418.7	-201.621			-331.354	-202.225				-73.9562
	-610.274				-490.342	-374.999				-158.153
	-601.916				-276.186	-870.243				-283.724
	-278.591				-365.13	-599.2				-70.3455
	-501.726					-819.621
						-271.595
						-135.698
						-361.026
Statistics		p value			Statistics		p value			Statistics		p value
Naïve-total vs. GFP-total		0.9839			Naïve-TTXs vs. GFP-TTXs		>0.9999			Naïve-TTX-R vs. GFP-TTX-R		>0.9999
Naïve-total vs. 1.7NP-total		0.6809			NaïveTTXsl vs. 1.7NP-TTXs		>0.9999			Naïve-TTX-R vs. 1.7NP-TTX-R (N=19)		0.6888
Naïve-total vs. 1.7iPA1-total		0.0004			Naïve-tTTXsvs. 1.7iPA1-total		0.0012			Naïve-TTX-R vs. 1.7iPA1-TTX-R		0.6579
GFP-total vs. 1.7NP-total		0.8528			GFP-total vs. 1.7NP-TTXs		0.9998			GFP-TTX-R vs. 1.7NP-TTX-R (N=19)		0.6918
GFP-total vs. 1.7iPA1-total		0.0007			GFP-tTTXs vs. 1.7iPA1-TTXs		0.0009			GFP-TTX-R vs. 1.7iPA1-TTX-R		0.712
1.7NP-total vs. 1.7iPA1-total		0.0118			1.7NP-TTXs vs. 1.7iPA1-TTXs		0.0027			1.7NP-TTX-R (N=19) vs. 1.7iPA1-TTX-R		0.2054
h-iPSC-SNs
Fig. 4F. Total Ina (pa/pF)					Fig. 4G. TTXs Ina (pa/pF)					Fig. 4H. TTXr Ina (pa/pF)
Naïve-total	GFP-total	Nav1.7iPA1-total			Naive-TTX-R	GFP-TTX-R	Nav1.7iPA1-TTX-R			Naive-TTX-R	GFP-TTX-R	Nav1.7iPA1-TTX-R
-218.725	-270.8	-47.7523			-48.824	-106.13	-59.1172			-48.824	-106.13	-59.1172
-191.552	-306.059	-103.786			-26.5723	-28.9466	-18.796			-26.5723	-28.9466	-18.796
-316.935	-179.671	-78.7895			-26.6546	-65.4542	-23.5004			-26.6546	-65.4542	-23.5004
-199.207	-115.817	-105.366			-17.3811	-77.001	-34.9413			-17.3811	-77.001	-34.9413
-310.533	-174.908	-103.544			-74.889	-48.2038	-10.7624			-74.889	-48.2038	-10.7624
-147.752	-103.786	-92.842			-44.9736	-43.8678	-44.8368			-44.9736	-43.8678	-44.8368
-192.842	-178.79	-88.189			-32.6133	-40.405	-56.6574			-32.6133	-40.405	-56.6574
-287.191	-160.926	-167.875			-29.705	-94.657	-47.803			-29.705	-94.657	-47.803
-138.338	-105.366	-179.363			-28.8011	-28.6317	-35.8575			-28.8011	-28.6317	-35.8575
-135.858	-113.544	-136.979			-40.6125	-24.142	-30.045			-40.6125	-24.142	-30.045
-88.189	-184.564	-153.192			-40.032	-20.174	-102.049			-40.032	-20.174	-102.049
-138.371	-169.408	-157.167			-62.8475	-36.134	-97.3632			-62.8475	-36.134	-97.3632
-119.077	-209.559	-108.309			-56.5327	-48.858	-85.2986			-56.5327	-48.858	-85.2986
-172.959	-357.473	-100.386			-127.115	-11.5487	-83.4012			-127.115	-11.5487	-83.4012
-175.538	-180.048	-130.253			-34.111	-34.5825	-37.8878			-34.111	-34.5825	-37.8878
Statistics		p value			Statistics		p value			Statistics		p value
Naïve-total vs. GFP-total		0.9976			Naive-TTX-S vs. GFP-TTX-S		0.9932			Naive-TTX-R vs. GFP-TTX-R		0.9931
Naïve-total vs. Nav1.7iPA1-total		0.0077			Naive-TTX-S vs. Nav1.7iPA1-TTX-S		0.0004			Naive-TTX-R vs. Nav1.7iPA1-TTX-R		0.8701
GFP-total vs. Nav1.7iPA1-total		0.0092			GFP-TTX-S vs. Nav1.7iPA1-TTX-S		0.0003			GFP-TTX-R vs. Nav1.7iPA1-TTX-R		0.9193

## Sheet: Figure 6
Fig. 6 F1
Comparison of membrane bound and nuclear entry for NaiPA1, NaviPA1mt1, and Nav1PAimt2 after transfection intoHEK1.7 cells
	Band density (membrane)							Band density (Nuclei)
		GFP	NKA1a	GFP/NKA1a	Fold				GFP	LamB1	GFP/LamB1	Fold
Repeat1	iPA1	9159.17	23564.3	0.388688	0.996636		Repeat1	iPA1	7232.46	23076.8	0.313408	1.00003
	mt1	11632.6	24524	0.474336	1.21625			mt1	15313.5	23420.6	0.653847	2.0863
	mt2	1377.06	27990	0.0491984	0.12615			mt2	434.021	21350.4	0.0203285	0.0648643
Repeat2	iPA1	9438.73	7589.41	1.24367	0.999736		Repeat2	iPA1	15900.9	11479.8	1.38512	1.00002
	mt1	6948.68	5214.73	1.33251	1.07115			mt1	8682.61	10770.8	0.806126	0.581999
	mt2	21.536	11257.8	0.00191298	0.00153776			mt2	132.191	13126.1	0.0100708	0.00727082
Repeat3	iPA1	5019.54	38310.2	0.131024	1.00787		Repeat3	iPA1	6107.32	14562.2	0.419395	0.998559
	mt1	9343.61	36918.5	0.253087	1.94683			mt1	6107.32	28966.6	0.21084	0.502001
	mt2	2074.2	37305.1	0.0556011	0.427701			mt2	62.095	25895.4	0.00239792	0.00570933
	Normalized band densimetry (membrane)							Normalized band densimetry (Nuclei)
	NaviPA1	Mt1	Mt2					NaviPA1	Mt1	Mt2
	Fold	Fold	Fold					Fold	Fold	Fold
Repeat 1	0.996636	1.21625	0.12615				Repeat 1	1.00003	1.0863	0.0648643
Repeat 2	0.999736	1.07115	0.00153776				Repeat 2	1.00002	0.581999	0.00727082
Repeat 3	1.00787	1.94683	0.427701				Repeat 3	0.998559	0.502001	0.00570933
Statistics		p value					Statistics		p value
NaviPA1 vs. MT1		0.2873					NaviPA1 vs. MT1		0.2362
NaviPA1 vs. MT2		0.0358					NaviPA1 vs. MT2		0.0016
MT1 vs. MT2		0.0058					MT1 vs. MT2		0.0084
Fig. 6H
Comparison of peak Na1.7 current densities in naïve HEK1.7 cells and after transfection of NP, NaviPA1, NaviPA1mt1, and NaviPA1mt2 into HEK1.7 cells												Statistics
														P value
Naive (19)	GFPNP (23)	iPA1 (25)	mt1 (20)	mt2 (17)	mt3 (21)	mt4 (17)	mt5 (20)	mt6 (19)				Naive vs. GFPNP		>0.9999
-169.202	-64.1058	-54.6849	-71.5348	-64.0046	-160.101	-6.08167	-157.262	-90.6106				Naive vs. iPA1		<0.0001
-70.4325	-64.1058	-44.9387	-129.941	-91.6911	-84.648	-7.75506	-112.323	-91.3404				Naive vs. mt1		0.1274
-71.9109	-176.287	-60.4943	-54.6903	-116.997	-169.808	-10.4711	-163.646	-51.2925				Naive vs. mt2		>0.9999
-125.494	-86.1127	-61.8562	-92.094	-120.032	-151.958	-10.4194	-187.812	-124.08				Naive vs. mt3		>0.9999
-212.345	-192.682	-87.9231	-124.408	-138.746	-160.95	-54.5597	-121.395	-83.9912				Naive vs. mt4		<0.0001
-212.211	-63.4658	-26.0991	-69.0371	-187.496	-42.8328	-53.8045	-157.262	-44.9372				Naive vs. mt5		>0.9999
-185.976	-215.962	-46.0175	-72.9892	-170.933	-164.568	-42.2991	-112.323	-31.5176				Naive vs. mt6		0.0338
-118.726	-151.26	-50.3244	-97.6247	-111.696	-160.101	-37.5336	-116.533	-120.75				GFPNP vs. iPA1		<0.0001
-122.267	-120.411	-13.6562	-39.017	-83.0741	-84.648	-43.0879	-86.0985	-141.419				GFPNP vs. mt1		0.1732
-128.96	-136.012	-12.7523	-102.106	-89.503	-169.808	-140.854	-100.087	-89.9809				GFPNP vs. mt2		>0.9999
-144.792	-171.328	-12.0808	-61.0099	-85.0511	-151.958	-22.798	-171.328	-108.258				GFPNP vs. mt3		>0.9999
-86.6235	-209.641	-40.7105	-131.344	-76.9263	-160.95	-35.2187	-131.954	-41.3404				GFPNP vs. mt4		<0.0001
-80.178	-148.333	-46.5253	-92.094	-120.032	-68.006	-43.3996	-134.264	-83.9912				GFPNP vs. mt5		>0.9999
-79.2778	-77.1149	-19.4085	-124.408	-138.746	-125.284	-69.0816	-100.369	-83.9912				GFPNP vs. mt6		0.0466
-145.989	-82.4621	-45.3306	-102.106	-187.496	-120	-63.559	-156.554	-124.08				iPA1 vs. mt1		<0.0001
-152.094	-63.8176	-22.9735	-61.0099	-170.933	-132	-83.6391	-134.264	-83.9912				iPA1 vs. mt2		<0.0001
-64.3648	-151.844	-47.0039	-92.094	-111.696	-64.0046	-65.7678	-100.369	-44.9372				iPA1 vs. mt3		<0.0001
-111.311	-69.4314	-30.6433	-124.408		-91.6911		-77.1149	-31.5176				iPA1 vs. mt4		0.9522
-70.4372	-150.768	-27.5006	-102.106		-116.997		-82.4621	-120.75				iPA1 vs. mt5		<0.0001
	-95.0712	-9.20941	-61.0099		-120.032		-63.8176					iPA1 vs. mt6		0.0004
	-67.4653	-9.43726			-138.746							mt1 vs. mt2		0.2318
	-155.744	-8.29154										mt1 vs. mt3		0.0713
	-64.1058	-7.50779										mt1 vs. mt4		0.0155
		-8.33355										mt1 vs. mt5		0.1281
		-9.20941										mt1 vs. mt6		0.9998
												mt2 vs. mt3		>0.9999
												mt2 vs. mt4		<0.0001
												mt2 vs. mt5		>0.9999
												mt2 vs. mt6		0.0744
												mt3 vs. mt4		<0.0001
												mt3 vs. mt5		>0.9999
												mt3 vs. mt6		0.0162
												mt4 vs. mt5		<0.0001
												mt4 vs. mt6		0.0794
												mt5 vs. mt6		0.0334

## Sheet: Figure 7
Fig. 7. Treatment in TNI rats (male)
Fig. 7C. vF			AAV-GFPNaviPA1 (iPA1)									AAV-GFP-NP (NP)							Fig. 7C1.vF relief (%)				AAV-GFPNaviPA1 (iPA1)									AAV-GFP-NP (NP)
BL	25	25	25	25	25	25	25		BL	25	25	25	25	25	25	25	25		Peak	100	100	100	100	100	100	100		Peak	100	100	100	100	100	100	100	100
B1 week	6.40236	11.4206	6.49307	1.96635	8.79265	7.78252	9.95497		B1 week	6.49307	2.98518	1.96635	3.42271	15.5167	7.78252	10.7795	9.47742		t1w	0	121.862	63.646	69.6239	100.49	59.9178	98.3593		t1w	88.3522	67.8311	99.9065	107.603	70.6799	105.218	104.878	93.925
tBL	5.29651	13.8567	2.65687	1.61763	6.49307	6.40236	11.4206		tBL	5.57109	2.78612	1.96635	4.94732	11.4206	6.40236	9.47742	10.7795		t2w	0	29.0614	69.4736	60.8172	17.4575	73.0168	0		t2w	69.8928	67.7281	96.441	114.866	122.417	50.992	97.071	74.5712
t1 week	25	11.4206	10.7795	8.72027	6.40236	13.8567	11.6434		t1 week	7.83412	9.93208	1.98788	3.42271	15.4021	5.432	8.72027	11.6434		t3w	0	52.2206	59.7794	73.6345	37.4449	17.413	0		t3w	57.3542	61.1302	90.8306	114.758	100	73.0168	119.81	148.287
t2 week	25	21.7616	9.47742	10.7795	21.7692	11.4206	25		t2 week	11.4206	9.95497	2.78612	1.96635	8.37645	15.5167	9.93208	14.3956		t4w	0	29.0614	60.7766	66.3858	0	81.0206	0		t4w	111.802	42.6909	86.4981	114.758	100	71.8188	116.441	130.78
t3 week	25	19.1809	11.6434	7.78252	18.0701	21.7616	25		t3 week	13.8567	11.4206	4.0784	1.98788	11.4206	11.4206	6.40236	3.91291		t5w	0	62.1889	26.0443	58.0754	0	51.6082	23.8479		t5w	77.4905	0	103.632	124.627	70.6799	37.2623	110.919	130.78
t4 week	25	21.7616	11.4206	9.47742	25	9.93208	25		t4 week	3.27816	15.5167	5.07633	1.98788	11.4206	11.6434	6.92532	6.40236		t6w	0	62.1889	26.0443	58.0754	0	51.6082	23.8479		t6w	77.4905	0	103.632	124.627	70.6799	37.2623	110.919	130.78
t5 week	25	21.7616	18.0701	11.9314	25	15.4021	18.0701		t5 week	5.29651	18.0701	3.25694	1.59335	18.0701	11.4206	6.40324	6.49307
t6 week	25	18.0701	19.1809	11.4206	25	15.4021	21.7616		t6 week	9.94443	25	1.12969	0.009	15.4021	18.0701	7.78252	6.40236
Statistics																			Statistics
Between groups (NaviPA1 vs NP)				Within group (NaviPA1)															Between groups (NaviPA1 vs NP)						Within group (NaviPA1)
						P value
1.7iPA1 - 1.7NP		P value		tBL vs. t1 week		0.1415													1.7iPA1 - 1.7NP		P value						P value
NP BL vs tBL		>0.9999		tBL vs. t2 week		<0.0001													NP Peak vs 1.7iPA peak		>0.9999				1.7iPA peak		0.9987
Np 1w vs. t1 week		0.4405		tBL vs. t3 week		<0.0001													NP 1w vs. t1 week (iPA1)		0.843				t1 week		0.6579
Np 2w vs. t2 week		0.003		tBL vs. t4 week		<0.0001													NP 2w vs. t2 week (iPA1)		0.0113				t2 week		0.0027
Np 3w vs. t3 week		0.0002		tBL vs. t5 week		<0.0001													NP 3w vs. t3 week (iPA1)		0.0013				t3 week		0.002
Np 4w vs. t4 week		0.0002		tBL vs. t6 week		<0.0001													NP 4w vs. t4 week (iPA1)		0.0009				t4 week		0.0018
Np 5w vs. t5 week		0.0002																	NP 5w vs. t5 week (iPA1)		0.0132				t5 week		0.0011
Np 6w vs. t6 week		0.0018																	NP 6w vs. t6 week (iPA1)		0.0132				t6 week		0.0011
Fig. 7D. Pin			AAV-GFPNaviPA1 (iPA1)									AAV-GFP-NP (NP)
BL	25	25	25	25	25	25	25		BL	25	25	25	25	25	25	25	25		Fig. 7D1.Pin relief (%)			AAV-GFPNaviPA1 (iPA1)									AAV-GFP-NP (NP)
B1 week	6.40236	11.4206	6.49307	1.96635	8.79265	7.78252	9.95497		B1 week	6.49307	2.98518	1.96635	3.42271	15.5167	7.78252	10.7795	9.47742		Peak	100	100	100	100	100	100	100		Peak	100	100	100	100	100	100	100	100
tBL	5.29651	13.8567	2.65687	1.61763	6.49307	6.40236	11.4206		tBL	5.57109	2.78612	1.96635	4.94732	11.4206	6.40236	9.47742	10.7795		t1w	50	66.667	85.714	70	57.143	16.667	42.857		t1w	125	80	100	112.5	120	125	83.333	133.33
t1 week	25	11.4206	10.7795	8.72027	6.40236	13.8567	11.6434		t1 week	7.83412	9.93208	1.98788	3.42271	15.4021	5.432	8.72027	11.6434		t2w	60	44.444	57.143	60	42.857	33.333	57.143		t2w	112.5	80	100	125	140	75	133.33	133.33
t2 week	25	21.7616	9.47742	10.7795	21.7692	11.4206	25		t2 week	11.4206	9.95497	2.78612	1.96635	8.37645	15.5167	9.93208	14.3956		t3w	30	55.556	42.857	60	28.571	33.333	42.857		t3w	125	70	80	125	120	100	150	116.67
t3 week	25	19.1809	11.6434	7.78252	18.0701	21.7616	25		t3 week	13.8567	11.4206	4.0784	1.98788	11.4206	11.4206	6.40236	3.91291		t4w	40	66.667	42.857	40	57.143	33.333	57.143		t4w	125	80	90	125	120	112.5	166.67	100
t4 week	25	21.7616	11.4206	9.47742	25	9.93208	25		t4 week	3.27816	15.5167	5.07633	1.98788	11.4206	11.6434	6.92532	6.40236		t5w	50	55.556	57.143	50	57.143	16.667	57.143		t5w	125	70	100	125	140	125	166.67	116.67
t5 week	25	21.7616	18.0701	11.9314	25	15.4021	18.0701		t5 week	5.29651	18.0701	3.25694	1.59335	18.0701	11.4206	6.40324	6.49307		t6w	40	55.556	42.857	50	28.571	33.333	42.857		t6w	125	50	100	125	140	100	133.33	116.67
t6 week	25	18.0701	19.1809	11.4206	25	15.4021	21.7616		t6 week	9.94443	25	1.12969	0.009	15.4021	18.0701	7.78252	6.40236
Statistics																			Statistics
Between groups (NaviPA1 vs NP)						Within group (NaviPA1)													Between groups (NaviPA1 vs NP)						Within group (NaviPA1)
								P value
1.7iPA1 - 1.7NP		P value				tBL vs. t1 week		0.0112											1.7iPA1 - 1.7NP		P value				1.7iPA peak Peak		P value
NP BL vs tBL		>0.9999				tBL vs. t2 week		0.0243											NP Peak vs 1.7iPA peak		>0.9999				t1 week		0.0112
Np 1w vs. t1 week		0.0298				tBL vs. t3 week		0.0336											NP 1w vs. t1 week (iPA1)		0.0298				t2 week		0.0243
Np 2w vs. t2 week		0.0082				tBL vs. t4 week		0.0067											NP 2w vs. t2 week (iPA1)		0.0082				t3 week		0.0336
Np 3w vs. t3 week		0.0013				tBL vs. t5 week		0.0095											NP 3w vs. t3 week (iPA1)		0.0013				t4 week		0.0067
Np 4w vs. t4 week		0.004				tBL vs. t6 week		0.0118											NP 4w vs. t4 week (iPA1)		0.004				t5 week		0.0095
Np 5w vs. t5 week		0.0016																	NP 5w vs. t5 week (iPA1)		0.0016				t6 week		0.0118
Np 6w vs. t6 week		0.0007																	NP 6w vs. t6 week (iPA1)		0.0007
Fig. 7E. Heat			AAV-GFPNaviPA1 (iPA1)									AAV-GFP-NP (NP)
BL	11.41	12.02	9.93	10.34	11.73	11.47	10.56		BL	11.15	11.99	10.56	11.81	11.01	10.29	13.24	11.12		Fig. 7E1. Heat relief (%)
B1 week	6.97	8.76	8.31	6.45	9.98	6.75	7.23		B1 week	8.35	8.18	6.99	8.57	8.19	8.38	8.38	9.05						AAV-GFPNaviPA1 (iPA1)									AAV-GFP-NP (NP)
tBL	6.96	7.57	7.98	7.15	9.37	6.49	7.07		tBL	8.02	6.94	7.21	7.99	8.36	7.82	8.13	8.7		Peak	100	100	100	100	100	100	100		t2W	100	100	100	100	100	100	100	100
t1 week	8.5	9.18	10.32	9.03	10.17	7.99	10.28		t1 week	7.8	7.27	7.16	7.76	7.86	7.47	7.8	8.39		t1w	65.3933	63.8202	-20	41.0658	66.1017	69.8795	8.02292		t1w	107.029	93.4654	101.493	106.021	118.868	114.17	106.458	112.81
t2 week	9.18	9.68	8.75	8.53	10.22	8.5	9.69		t2 week	7.94	7.14	7.34	6.87	8.98	7.52	9.54	9.32		t2w	50.1124	52.5843	60.5128	56.7398	63.983	59.6386	24.9284		t2w	102.556	96.0396	96.1194	129.319	76.6038	112.146	72.407	74.3802
t3 week	10.24	9.54	8.47	8.91	10.05	8.91	9.53		t3 week	7.74	6.99	7.06	6.4	8.95	7.63	9.16	9.17		t3w	26.2921	55.7303	74.8718	44.8276	71.1864	51.4056	29.5129		t3w	108.946	99.0099	104.478	141.623	77.7358	107.692	79.8434	80.5785
t4 week	10.43	10.82	10.08	9.17	9.96	9.45	9.49		t4 week	7.16	7.9	7.74	5.67	8.58	6.78	9.06	9.7		t4w	22.0225	26.9663	-7.69231	36.6771	75	40.5622	30.659		t4w	127.476	80.9901	84.1791	160.733	91.6981	142.105	81.8004	58.6777
t5 week	10.36	10.13	9.58	9.05	10.15	9.42	9.52		t5 week	6.5	7.37	8.83	6.84	8.3	7.1	8.69	8.42		t5w	23.5955	42.4719	17.9487	40.4389	66.9492	41.1647	29.7994		t5w	148.562	91.4852	51.6418	130.105	102.264	129.15	89.0411	111.57
t6 week	10.43	10.55	10.12	9.17	10.27	9.5	9.67		t6 week	8.08	8.31	8.19	6.94	7.71	7.35	6.51	9.31		t6w	22.0225	33.0337	-9.74359	36.6771	61.8644	39.5582	25.5014		t6w	98.0831	72.8713	70.7463	127.487	124.528	119.028	131.702	74.7934
Statistics																			Statistics
Between groups (NaviPA1 vs NP)						Within group (NaviPA1)													Between groups (NaviPA1 vs NP)						Within group (NaviPA1)
								P value
1.7iPA1 - 1.7NP		P value				tBL vs. t1 week		0.1415											1.7iPA1 - 1.7NP		P value				1.7iPA peak Peak		P value
NP BL vs tBL		>0.9999				tBL vs. t2 week		<0.0001											NP Peak vs 1.7iPA peak		>0.9999				t1 week		<0.0001
Np 1w vs. t1 week		0.0002				tBL vs. t3 week		<0.0001											NP 1w vs. t1 week (iPA1)		<0.0001				t2 week		0.0026
Np 2w vs. t2 week		0.0194				tBL vs. t4 week		<0.0001											NP 2w vs. t2 week (iPA1)		0.0029				t3 week		0.0014
Np 3w vs. t3 week		0.0011				tBL vs. t5 week		<0.0001											NP 3w vs. t3 week (iPA1)		0.0003				t4 week		<0.0001
Np 4w vs. t4 week		<0.0001				tBL vs. t6 week		<0.0001											NP 4w vs. t4 week (iPA1)		<0.0001				t5 week		<0.0001
Np 5w vs. t5 week		<0.0001																	NP 5w vs. t5 week (iPA1)		<0.0001				t6 week		<0.0001
Np 6w vs. t6 week		<0.0001																	NP 6w vs. t6 week (iPA1)		<0.0001
Fig. 7F. Cold			AAV-GFPNaviPA1 (iPA1)									AAV-GFP-NP (NP)
BL	0	0	0	0	0	0	0		BL	0	0	0	0	0	0	0	0		Fig. 7E1. Cold relief (%)
B1 week	100	66.67	66.67	100	100	33.33	0		B1 week	100	66.67	100	66.67	33.33	66.67	66.67	66.67		Peak	100	100	100	100	100	100	100		t2W	100	100	100	100	100	100	100	100
tBL	100	66.67	100	100	100	66.67	0		tBL	100	66.67	100	66.67	0	100	66.67	100		t1w	33.33	100	0	100	66.67	49.993	0		t1w	66.67	49.993	100	149.99	100	100	100	100
t1 week	33.33	66.67	0	100	66.67	33.33	33.33		t1 week	66.67	33.33	100	100	33.33	100	66.67	100		t2w	0	49.993	0	66.67	66.67	0	0		t2w	100	100	100	100	100	66.67	49.993	66.67
t2 week	0	33.33	0	66.67	66.67	0	0		t2 week	100	66.67	100	66.67	33.33	66.67	33.33	66.67		t3w	0	49.993	0	33.33	66.67	0	0		t3w	66.67	49.993	66.67	149.99	100	66.67	100	33.33
t3 week	0	33.33	0	33.33	66.67	0	0		t3 week	66.67	33.33	66.67	100	33.33	66.67	66.67	33.33		t4w	0	49.993	0	33.33	33.33	0	100		t4w	66.67	49.993	100	149.99	100	100	100	33.33
t4 week	0	33.33	0	33.33	33.33	0	33.33		t4 week	66.67	33.33	100	100	33.33	100	66.67	33.33		t5w	0	49.993	0	33.33	0	49.993	100		t5w	33.33	149.99	100	149.99	100	100	149.99	0
t5 week	0	33.33	0	33.33	0	33.33	33.33		t5 week	33.33	100	100	100	33.33	100	100	0		t6w	0	49.993	0	33.33	0	49.993	100		t6w	66.67	49.993	66.67	149.99	0	100	149.99	0
t6 week	0	33.33	0	33.33	0	33.33	33.33		t6 week	66.67	33.33	66.67	100	0	100	100	0
Statistics																			Statistics
Between groups (NaviPA1 vs NP)						Within group (NaviPA1)													Between groups (NaviPA1 vs NP)						Within group (NaviPA1)
								P value
1.7iPA1 - 1.7NP		P value				tBL vs. t1 week		0.3725											1.7iPA1 - 1.7NP		P value				1.7iPA peak Peak		P value
NP BL vs tBL		>0.9999				tBL vs. t2 week		0.0258											NP Peak vs 1.7iPA peak		>0.9999				t1 week		0.1921
Np 1w vs. t1 week		>0.9999				tBL vs. t3 week		0.0113											NP 1w vs. t1 week (iPA1)		0.3267				t2 week		0.0083
Np 2w vs. t2 week		0.1864				tBL vs. t4 week		0.0111											NP 2w vs. t2 week (iPA1)		0.0674				t3 week		0.0034
Np 3w vs. t3 week		0.2919				tBL vs. t5 week		0.0111											NP 3w vs. t3 week (iPA1)		0.1216				t4 week		0.0137
Np 4w vs. t4 week		0.0954				tBL vs. t6 week		0.0111											NP 4w vs. t4 week (iPA1)		0.1087				t5 week		0.0214
Np 5w vs. t5 week		0.0536																	NP 5w vs. t5 week (iPA1)		0.047				t6 week		0.0214
Np 6w vs. t6 week		0.3064																	NP 6w vs. t6 week (iPA1)		0.7279
Fig. 7G. Average pain relief (%) 6 weeks
% vF relief			% Pin relief			% Heat relief				% Cold relief
NP	iPA1		NP	iPA1		NP	iPA1			NP	iPA1
80.397	0		122.917	45		115.442	34.9064			66.6683	5.555
39.8967	59.4305		71.6667	57.4074		88.9769	45.7678			74.9938	58.3271
96.8235	50.9607		95	54.7619		84.7761	19.3162			88.89	0
116.873	64.4354		122.917	55		132.548	42.7377			141.66	49.9983
89.0762	25.8987		130	45.2381		98.6163	67.5141			83.3333	38.89
62.5949	55.7641		106.25	27.7778		120.715	50.3681			88.89	24.9962
110.006	24.3425		138.889	50		93.5421	24.7373			108.33	50
118.187			119.444			85.4683				38.8883
Statistics			Statistics			Statistics				Statistics
	P value			P value			P value				P value
NP vs. iPA1	0.0028		NP vs. iPA1	<0.0001		NP vs. iPA1	<0.0001			NP vs. iPA1	0.002
Fig. 7H, CPP
Pre-NP	Post-NP	Pre-NaviPA1	post-NaviPA1
-213.94	124.87	-258.34	-406.08
-287.86	195.68	-342.93	-149.56
-29.98	220.33	-122.02	-31.51
-464.69	362.7	-452.52	-523.72					0
-229.48	110.81	-44.95	548.82
-37.57	169.79	-2.7	-657.14
-107.15	-77.15	-118.03	-435.46
-28.48	190.09
Statistics
			P value
	Pre-NP vs. Post-NP		<0.0001
	Pre-NaviPA1 vs. Post-NaviPA1		0.7921

## Sheet: Figure 8
Fig. 8A. IHC GFPNaviPA1 transduction rate (normalized to Tubb3+ neurons)
	GFPNaviPA1+ (number)	Tubb3+ (Number)	%
DRG1_Sec1	135	260	51.9231
DRG1_Sec2	97	175	55.4286
DRG1_Sec3	104	258	40.3101
DRG2_Sec1	81	159	50.9434
DRG2_Sec2	147	703	20.9104
DRG2_Sec3	184	411	44.7689
DRG2_Sec4	193	324	59.5679
DRG3_Sec1	115	345	33.3333
DRG3_Sec2	126	431	29.2343
DRG3_Sec3	41	160	25.625
DRG3_Sec4	60	221	27.1493
Sum	1283	3447	Ave. 37.2%
			SEM 13.2%

## Sheet: Figure 9
Fig. 9. Action potential firing and thresholds after AAV-NaviPA1 treatment (male TNI)
Fig. 9C.
	Naïve		TNI		TNI+GFP		TNI+Nav1.7 NP		TNI+Nav1.7 iPA1
pA	Mean	SEM	Mean	SEM	Mean	SEM	Mean	SEM	Mean	SEM
100	0.259259	0.085944	1	0.162221	1.35	0.243602	0.5	0.170139	0.533333	0.104313
120	0.444444	0.097451	1.75	0.29802	2.2	0.267542	1.15	0.166623	0.9	0.168496
140	0.814815	0.107245	2.85	0.378883	3	0.280976	1.75	0.203586	1.16667	0.198172
160	0.814815	0.107245	3.45	0.4321	3.5	0.276253	2.8	0.247088	1.26667	0.1973
180	1.22222	0.134327	4.05	0.387128	3.9	0.29824	3.6	0.275299	1.6	0.201146
200	1.2963	0.158472	4.9	0.396697	4.6	0.265568	4.25	0.346979	1.93333	0.178971
220	1.62963	0.227385	5.6	0.311195	5.2	0.247088	5.05	0.28539	2.03333	0.182469
240	2.11111	0.240686	6	0.324443	5.6	0.233959	5.65	0.264326	2.16667	0.18621
260	2.48148	0.274097	6.35	0.310136	6	0.290191	6.2	0.224781	2.26667	0.178971
280	3.03704	0.294689	6.7	0.356149	6.4	0.350939	6.75	0.239242	2.26667	0.178971
Statistics (Main effects)
			P value
Naïve vs. TNI			<0.0001
Naïve vs. TNI+Nav1.7 NP			<0.0001
Naïve vs. TNI+Nav1.7 iPA1			0.9422
TNI vs. TNI+Nav1.7 NP			0.5235
TNI vs. TNI+Nav1.7 iPA1			<0.0001
TNI+Nav1.7 NP vs. TNI+Nav1.7 iPA1			<0.0001
Fig. 9D. Rheobase						Fig. 9E. AP number at 180 pA of injected current)						Fig. 9F. AP number at 180 pA of injected current)
Naïve (N=27)	TNI (N=20)	TNI+Nav1.7 NP (N=20)	TNI+Nav1.7 iPA1 (N=30)			Naïve (N=27)	TNI (N=20)	TNI+Nav1.7 NP (N=20)	TNI+Nav1.7 iPA1 (N=30)		Naïve (N=27)	TNI (N=20)	TNI+Nav1.7 NP (N=20)	TNI+Nav1.7 iPA1 (N=30)
100	120	100	100			3	3	2	2		5	5	6	3
100	100	120	100			1	2	3	3		2	5	5	3
180	140	100	100			1	2	3	2		1	5	5	3
100	140	120	100			1	3	4	3		2	5	7	3
100	120	120	100			1	3	3	2		2	6	6	2
100	100	120	100			2	4	3	3		3	5	7	3
100	140	120	100			1	2	2	2		3	7	5	3
100	100	100	100			2	6	3	2		3	9	6	3
180	100	120	100			1	6	3	2		1	8	6	3
160	100	120	100			1	8	4	2		1	10	7	3
140	100	140	100			1	6	6	3		1	9	8	3
120	100	100	100			2	4	4	2		4	7	8	3
140	100	100	100			1	4	4	3		4	6	9	3
140	100	120	100			1	6	3	3		3	9	7	3
240	100	120	100			0	5	4	3		1	7	7	3
280	100	100	160			0	5	6	1		1	7	8	3
180	100	120	160			1	4	3	2		2	7	7	3
180	100	120	140			1	4	2	2		2	5	7	4
120	100	100	240			2	2	4	0		4	6	7	1
120	100	100	200			3	2	6	0		5	6	7	1
120			180			1			1		4			1
120			200			1			0		3			1
140			200			1			0		5			1
140			260			1			0		5			1
140			200			1			0		5			1
140			140			1			1		5			2
140			120			1			2		5			2
			180						1					1
			180						1					1
			200						0					1
Statistics						Statistics					Statistics
			P value						P value					P value
Naïve vs. TNI			0.0155			Naïve vs. TNI			<0.0001		Naïve vs. TNI			<0.0001
Naïve vs. TNI+Nav1.7 NP			0.0528			Naïve vs. TNI+Nav1.7 NP			<0.0001		Naïve vs. TNI+Nav1.7 NP			<0.0001
Naïve vs. TNI+Nav1.7 iPA1			>0.9999			Naïve vs. TNI+Nav1.7 iPA1			0.6359		Naïve vs. TNI+Nav1.7 iPA1			0.1247
TNI vs. TNI+Nav1.7 NP			0.9741			TNI vs. TNI+Nav1.7 NP			0.6364		TNI vs. TNI+Nav1.7 NP			0.9994
TNI vs. TNI+Nav1.7 iPA1			0.0111			TNI vs. TNI+Nav1.7 iPA1			<0.0001		TNI vs. TNI+Nav1.7 iPA1			<0.0001
TNI+Nav1.7 NP vs. TNI+Nav1.7 iPA1			0.0404			TNI+Nav1.7 NP vs. TNI+Nav1.7 iPA1			<0.0001		TNI+Nav1.7 NP vs. TNI+Nav1.7 iPA1			<0.0001

## Sheet: Figure 10
Fig. 10. AAV-NaviPA1 Treatment in TNI rats (female)
																																						Fig.10A2. vF (%) 6 weke
Fig.10A. vF			AAV-GFPNaviPA1 (iPA1)										AAV-GFP-NP (NP)						Fig. 10A1. vF (%)			AAV-GFPNaviPA1 (iPA1)									AAV-GFP-NP (NP)							NaviPA1	NP
BL	25	25	25	25	25	25	25	25	BL	25	25	25	25	25	25	25	25		Peak	100	100	100	100	100	100	100	100	Peak	100	100	100	100	100	100	100	100		99.721	10.456
1w	13.8567	6.49307	4.57172	2.78612	7.78252	11.9314	12.9978	6.49307	1w	5.432	4.94732	6.40236	7.78252	2.65687	1.96635	6.40236	13.8567		t1w	0	0	63.646	60.9561	42.5677	0	73.0168	62.312	t1w	108.341	95.2546	134.377	100.027	93.7649	104.967	107.812	130.78		87.645	5.8043
tBL	8.79265	6.40236	2.65687	2.72264	8.72027	11.4206	6.40236	4.02717	tBL	7.83412	5.57109	6.40236	9.48156	1.98788	2.78612	7.83412	10.7795		t2w	19.9811	0	42.4439	69.6787	19.8922	0	37.2623	45.2171	t2w	114.783	92.8603	99.5122	87.5049	84.429	103.69	87.7783	141.012		114.41	40.565
t1w	25	25	10.7795	11.4206	18.0701	25	11.4206	11.9314	t1w	6.40236	6.49307	0.009	9.47742	3.42271	1.68271	6.49307	6.40236		t3w	42.7578	0	60.7766	29.218	68.4489	0	59.9178	64.7476	t3w	100.301	95.7215	115.896	96.9494	94.393	100	82.8417	157.119		97.915	39.119
t2w	21.7616	25	15.5167	9.47742	21.7616	25	18.0701	15.5167	t2w	5.29651	6.95825	6.49307	11.4206	5.57109	1.96635	9.93208	4.94732		t4w	0	17.413	14.4939	29.218	83.4129	0	0	33.0423	t4w	108.341	88.3523	112.771	100.027	91.1382	97.785	87.7783	147.483		85.192	61.031
t3w	18.0701	25	11.4206	18.491	13.8567	25	13.8567	11.4206	t3w	7.78252	6.40236	3.44604	9.95497	3.27816	2.78612	10.7795	2.65687		t5w	0	17.413	31.016	14.537	83.413	0	59.918	15.441	t5w	90.427	69.893	104.47	115.48	61.796	90.271	79.107	141.75		99.099	0
t4w	25	21.7616	21.7616	18.491	11.4206	25	25	18.0701	t4w	6.40236	7.83412	4.02717	9.47742	4.02717	3.27816	9.93208	4.02717		t6w	0	0	31.0158	31.1074	68.4489	0	0	64.7476	t6w	76.1313	83.7913	119.445	87.5049	85.6284	97.8805	79.1069	143.654		87.404	38.352
t5w	25	21.7616	18.0701	21.7616	11.4206	25	13.8567	21.7616	t5w	9.47742	11.4206	5.57109	7.07946	10.7795	4.94732	11.4206	4.84184																					143.63	47.585
t6w	25	25	18.0701	18.0701	13.8567	25	25	11.4206	t6w	11.9314	8.72027	2.78612	11.4206	5.2951	3.25694	11.4206	4.57172
Statistics																				Statistics
Between groups (NaviPA1 vs NP)						Within group (NaviPA1)														Between groups (NaviPA1 vs NP)						Within group (NaviPA1)														p value
								P value																														iPA1 vs. NP		0.0002
1.7iPA1 - 1.7NP		P value				tBL vs. t1 week		<0.0001												1.7iPA1 - 1.7NP			P value					P value
NP BL vs tBL		>0.9999				tBL vs. t2 week		<0.0001												NP Peak vs 1.7iPA peak			>0.9999			1.7iPA peak Peak
Np 1w vs. t1 week		<0.0001				tBL vs. t3 week		<0.0001												NP 1w vs. t1 week (iPA1)			<0.0001			t1 week		0.0047
Np 2w vs. t2 week		<0.0001				tBL vs. t4 week		<0.0001												NP 2w vs. t2 week (iPA1)			<0.0001			t2 week		0.0143
Np 3w vs. t3 week		<0.0001				tBL vs. t5 week		<0.0001												NP 3w vs. t3 week (iPA1)			<0.0001			t3 week		0.0081
Np 4w vs. t4 week		<0.0001				tBL vs. t6 week		<0.0001												NP 4w vs. t4 week (iPA1)			<0.0001			t4 week		0.0013
Np 5w vs. t5 week		<0.0001																		NP 5w vs. t5 week (iPA1)			<0.0001			t5 week		0.0025
Np 6w vs. t6 week		<0.0001																		NP 6w vs. t6 week (iPA1)			<0.0001			t6 week		0.0039
																																						Fig. 10B2. Pin (%) 6 weke
Fig. 10B. Pin			AAV-GFPNaviPA1 (iPA1)										AAV-GFP-NP (NP)						Fig.10B1. Pin (%)			AAV-GFPNaviPA1 (iPA1)									AAV-GFP-NP (NP)							NaviPA1	NP
BL	0	0	0	0	0	0	0	0	BL	0	0	0	0	0	0	0	0		Peak	100	100	100	100	100	100	100	100	Peak	100	100	100	100	100	100	100	100		89.583	35
1w	90	70	50	80	50	60	80	100	1w	90	80	80	60	70	100	70	60		t1w	40	66.667	42.857	66.667	50	28.571	37.5	10	t1w	87.5	87.5	142.86	75	90	77.778	100	112.5		93.75	75
tBL	100	60	70	90	50	70	80	100	tBL	80	80	70	80	100	90	80	80		t2w	40	83.3333	42.8571	55.5556	66.6667	0	75	10	t2w	75	100	142.857	125	90	111.111	112.5	87.5		142.86	45.238
t1w	40	40	30	60	30	20	30	10	t1w	70	70	100	60	90	70	80	90		t3w	30	100	28.571	44.444	83.333	0	62.5	30	t3w	62.5	100	142.86	112.5	100	100	125	100		106.25	44.444
t2w	40	50	30	50	40	0	60	10	t2w	60	80	100	100	90	100	90	70		t4w	30	50	57.143	33.333	83.333	0	37.5	20	t4w	100	87.5	142.86	125	90	111.11	125	87.5		91.667	72.222
t3w	30	60	20	40	50	0	50	30	t3w	50	80	100	90	100	90	100	80		t5w	40	83.333	42.857	22.222	66.667	0	50	20	t5w	112.5	87.5	142.86	100	100	111.11	125	75		103.7	4.7619
t4w	30	30	40	30	50	0	30	20	t4w	80	70	100	100	90	100	100	70		t6w	30	66.667	57.143	44.444	83.333	0	37.5	20	t6w	100	100	142.86	100	80	111.11	100	87.5		114.58	50
t5w	40	50	30	20	40	0	40	20	t5w	90	70	100	80	100	100	100	60																					91.667	18.333
t6w	30	40	40	40	50	0	30	20	t6w	80	80	100	80	80	100	80	70
Statistics																				Statistics
Between groups (NaviPA1 vs NP)						Within group (NaviPA1)														Between groups (NaviPA1 vs NP)						Within group (NaviPA1)														p value
								P value																														iPA1 vs. NP		<0.0001
1.7iPA1 - 1.7NP		P value				tBL vs. t1 week		0.0035												1.7iPA1 - 1.7NP			P value					P value
NP BL vs tBL		>0.9999				tBL vs. t2 week		0.0254												NP Peak vs 1.7iPA peak			>0.9999			1.7iPA peak Peak
Np 1w vs. t1 week		0.0177				tBL vs. t3 week		0.0166												NP 1w vs. t1 week (iPA1)			0.0394			t1 week		<0.0001
Np 2w vs. t2 week		0.0051				tBL vs. t4 week		0.0009												NP 2w vs. t2 week (iPA1)			0.0073			t2 week		<0.0001
Np 3w vs. t3 week		0.0033				tBL vs. t5 week		0.0024												NP 3w vs. t3 week (iPA1)			0.0069			t3 week		<0.0001
Np 4w vs. t4 week		0.0004				tBL vs. t6 week		0.0041												NP 4w vs. t4 week (iPA1)			0.0011			t4 week		<0.0001
Np 5w vs. t5 week		0.0008																		NP 5w vs. t5 week (iPA1)			0.0016			t5 week		<0.0001
Np 6w vs. t6 week		0.0044																		NP 6w vs. t6 week (iPA1)			0.0071			t6 week		<0.0001
																																						Fig.10C2. Cold (%) 6 weke
Fig. 10C. Cold			AAV-GFPNaviPA1 (iPA1)										AAV-GFP-NP (NP)						Fig. 10C1. Cold (%)			AAV-GFPNaviPA1 (iPA1)									AAV-GFP-NP (NP)							NaviPA1	NP
BL	0	0	0	0	0	0	0	0	BL	0	0	0	0	0	0	0	0		Peak	100	100	100	100	100	100	100	100	Peak	100	100	100	100	100	100	100	100		49.993	16.667
1w	66.67	100	66.67	100	33.33	33.33	66.67	100	1w	66.67	33.33	66.67	0	100	100	66.67	66.67		t1w	100	33.33	66.67	100	0	0	100	33.33	t1w	49.993	100	149.99	100	66.67	100	100	100		91.665	11.11
tBL	66.67	100	100	100	33.33	33.33	66.67	100	tBL	66.67	66.67	66.67	66.67	100	66.67	66.67	66.67		t2w	0	33.33	33.33	66.67	49.9925	0	100	33.33	t2w	49.9925	100	149.993	100	100	149.993	149.993	100		141.66	16.667
t1w	66.67	33.33	66.67	100	0	0	66.67	33.33	t1w	33.33	66.67	100	66.67	66.67	66.67	66.67	66.67		t3w	0	0	0	100	49.993	0	49.993	0	t3w	49.993	100	149.99	100	100	100	149.99	149.99		108.33	72.223
t2w	0	33.33	33.33	66.67	33.33	0	66.67	33.33	t2w	33.33	66.67	100	66.67	100	100	100	66.67		t4w	0	0	0	66.67	49.993	0	0	33.33	t4w	49.993	100	100	100	66.67	100	100	149.99		66.667	41.66
t3w	0	0	0	100	33.33	0	33.33	0	t3w	33.33	66.67	100	66.67	100	66.67	100	100		t5w	0	0	0	66.67	49.993	0	0	0	t5w	49.993	49.993	149.99	149.99	33.33	100	149.99	149.99		116.66	0
t4w	0	0	0	66.67	33.33	0	0	33.33	t4w	33.33	66.67	66.67	66.67	66.67	66.67	66.67	100		t6w	0	0	0	33.33	49.993	0	49.993	33.33	t6w	49.993	100	149.99	100	33.33	149.99	100	149.99		125	49.998
t5w	0	0	0	66.67	33.33	0	0	0	t5w	33.33	33.33	100	100	33.33	66.67	100	100																					133.33	22.22
t6w	0	0	0	33.33	33.33	0	33.33	33.33	t6w	33.33	66.67	100	66.67	33.33	100	66.67	100
Statistics																				Statistics
Between groups (NaviPA1 vs NP)						Within group (NaviPA1)														Between groups (NaviPA1 vs NP)						Within group (NaviPA1)														p value
								P value																														iPA1 vs. NP		0.0011
1.7iPA1 - 1.7NP		P value				tBL vs. t1 week		0.8729												1.7iPA1 - 1.7NP			P value					P value
NP BL vs tBL		>0.9999				tBL vs. t2 week		0.2727												NP Peak vs 1.7iPA peak			>0.9999			1.7iPA peak Peak
Np 1w vs. t1 week		0.8903				tBL vs. t3 week		0.012												NP 1w vs. t1 week (iPA1)			0.6135			t1 week		0.2488
Np 2w vs. t2 week		0.0034				tBL vs. t4 week		0.0079												NP 2w vs. t2 week (iPA1)			0.011			t2 week		0.047
Np 3w vs. t3 week		<0.0001				tBL vs. t5 week		0.0023												NP 3w vs. t3 week (iPA1)			0.0038			t3 week		0.0033
Np 4w vs. t4 week		0.001				tBL vs. t6 week		0.012												NP 4w vs. t4 week (iPA1)			0.0125			t4 week		0.0012
Np 5w vs. t5 week		<0.0001																		NP 5w vs. t5 week (iPA1)			0.0036			t5 week		0.0004
Np 6w vs. t6 week		0.0003																		NP 6w vs. t6 week (iPA1)			0.0062			t6 week		0.0023
																																						Fig10 D2. Heat (%) 6 weke
Fig. 10D. Heat				AAV-GFPNaviPA1 (iPA1)										AAV-GFP-NP (NP)					Fig. 10D1. He (%)					AAV-GFPNaviPA1 (iPA1)										AAV-GFP-NP (NP)				NaviPA1	NP
BL	11.69	11.02	11.21	9.02	9.96	11.33	11.87	9.84	BL	11.94	11.63	11.83	12.48	11.64	12.13	11.46	11.83		Peak	100	100	100	100	100	100	100	100	Peak	100	100	100	100	100	100	100	100		94.3603	12.5731
1w	9.74	9.89	8.3	7.54	8.69	8.83	10.19	7.44	1w	7.98	8.53	8.39	8.73	8.21	7.18	6.21	8.1		t1w	45.9064	12.9825	18.2243	34.0909	-55.8824	26.4249	91.7073	24.8276	t1w	84.8485	95.6395	145.477	94.9002	89.2958	84.1549	104.098	96.5087		102.907	32.924
tBL	8.27	8.17	6.93	7.26	7.92	7.47	7.77	6.94	tBL	7.98	8.19	7.85	7.97	8.09	6.45	6.58	7.82		t2w	25.1462	43.1579	52.5701	-76.7045	-26.4706	40.6736	39.2683	-6.55172	t2w	95.4545	104.942	121.357	110.2	106.479	93.1338	48.3607	86.783		132.747	41.1215
t1w	10.12	10.65	10.43	8.42	11.1	10.31	8.11	9.12	t1w	8.58	8.34	6.04	8.2	8.47	7.35	6.38	7.96		t3w	-0.87719	40.3509	53.0374	-53.9773	-17.6471	41.9689	9.26829	-10	t3w	94.1919	103.779	114.824	106.208	112.113	91.7254	56.7623	85.7855		98.8914	31.7235
t2w	10.83	9.79	8.96	10.37	10.5	9.76	10.26	10.03	t2w	8.16	8.02	7	7.51	7.86	6.84	9.1	8.35		t4w	-5.26316	32.9825	37.3832	10.2273	11.2745	46.3731	28.7805	-4.48276	t4w	110.353	116.279	148.995	103.769	113.803	83.2746	53.8934	74.0648		110.516	20.6699
t3w	11.72	9.87	8.94	9.97	10.32	9.71	11.49	10.13	t3w	8.21	8.06	7.26	7.69	7.66	6.92	8.69	8.39		t5w	4.97076	36.8421	40.8879	3.97727	0.490196	45.3368	30.9756	-6.2069	t5w	103.283	106.977	153.266	94.4568	105.352	73.0634	56.1475	84.2893		82.277	40.6304
t4w	11.87	10.08	9.61	8.84	9.73	9.54	10.69	9.97	t4w	7.57	7.63	5.9	7.8	7.6	7.4	8.83	8.86		t6w	5.55556	31.2281	44.6262	-11.3636	-12.2549	43.0052	25.8537	-8.62069	t6w	78.0303	89.8256	112.563	83.8137	136.056	68.3099	68.4426	96.7581		64.6175	37.6423
t5w	11.52	9.97	9.46	8.95	9.95	9.58	10.6	10.02	t5w	7.85	7.95	5.73	8.22	7.9	7.98	8.72	8.45																					87.3649	10.1149
t6w	11.5	10.13	9.3	9.22	10.21	9.67	10.81	10.09	t6w	8.85	8.54	7.35	8.7	6.81	8.25	8.12	7.95
Statistics																				Statistics
Between groups (NaviPA1 vs NP)						Within group (NaviPA1)														Between groups (NaviPA1 vs NP)						Within group (NaviPA1)														p value
								P value																														iPA1 vs. NP		<0.0001
1.7iPA1 - 1.7NP		P value				tBL vs. t1 week		<0.0001												1.7iPA1 - 1.7NP			P value					P value
NP BL vs tBL		>0.9999				tBL vs. t2 week		<0.0001												NP Peak vs 1.7iPA peak			>0.9999			1.7iPA peak Peak
Np 1w vs. t1 week		<0.0001				tBL vs. t3 week		<0.0001												NP 1w vs. t1 week (iPA1)			<0.0001			t1 week		<0.0001
Np 2w vs. t2 week		<0.0001				tBL vs. t4 week		<0.0001												NP 2w vs. t2 week (iPA1)			<0.0001			t2 week		<0.0001
Np 3w vs. t3 week		<0.0001				tBL vs. t5 week		<0.0001												NP 3w vs. t3 week (iPA1)			<0.0001			t3 week		<0.0001
Np 4w vs. t4 week		<0.0001				tBL vs. t6 week		<0.0001												NP 4w vs. t4 week (iPA1)			<0.0001			t4 week		<0.0001
Np 5w vs. t5 week		<0.0001																		NP 5w vs. t5 week (iPA1)			<0.0001			t5 week		<0.0001
Np 6w vs. t6 week		<0.0001																		NP 6w vs. t6 week (iPA1)			<0.0001			t6 week		<0.0001
Fig. 10E.CPP						Fig. 10F. IHC GFPNaviPA1 transduction rate (normalized to Tubb3+ neurons)
Pre-NP	Post-NP	PreNav1iPA1	post-NaviPA1				GFPNaviPA1+	Tubb3+
-253.02	619.03	-244.14	87.91				(number)	(number)
-102.93	476.18	-406.94	2.07			DRG1_Sec1	115	219
-293.23	-340.51	-6	-456.11			DRG1_Sec2	78	100
-359.33	143.44	-208.26	-598.19			DRG1_Sec3	110	131
-231.51	-318.53	-363.22	-802.56			DRG2_Sec1	31	38
-215.37	58.7	-96.37	48.17			DRG2_Sec2	17	56
-203.36	-45.78	-324.15	-646.47			DRG2_Sec3	21	69
-187.97	13.37	-285.19	-62.25			DRG2_Sec4	30	121
						DRG3_Sec1	194	921
Statistics						DRG3_Sec2	62	85
			P value			DRG3_Sec3	118	243
	Pre-NP vs. Post-NP		0.0259
						Sum	776	1983
	Pre-NaviPA1 vs. Post-NaviPA1		0.657			Tranduction rate:	0.391

## Sheet: Table 1
Table 1. Affinity pulldown folloed by mass spectrometry
Confidence	Annotated Sequence	Contaminant	Qvality PEP	Qvality q-value	# Protein Groups	# Proteins	# PSMs	Nav	Positions in Master Proteins	Abundance Ratio: (Nav17IPA1/GFP)	Abundances (Grouped): Nav17GFP	Abundances (Grouped): Nav17IPA1GFP	Abundances (Grouped): PQC	Abundances (Grouped) CV [%]: Nav17GFP	Abundances (Grouped) CV [%]: Nav17IPA1GFP	Abundances (Grouped) CV [%]: PQC	Found in Sample: [S7] F7: Sample, Nav17GFP	Found in Sample: [S8] F8: Sample, Nav17GFP	Found in Sample: [S9] F9: Sample, Nav17GFP	Found in Sample: [S10] F10: Sample, Nav17IPA1GFP	Found in Sample: [S11] F11: Sample, Nav17IPA1GFP	Found in Sample: [S12] F12: Sample, Nav17IPA1GFP	Xcorr
High	[K].KDDDEEAPKPSSDLEAGK.[Q]	FALSE	3.39784e-10	6.28786e-05	1	4	8	Q15858	Q15858 [40-57]	3.595	4.48346e+06	2.19224e+07	6.09812e+06	30.46	25.11	37.37	Peak Found	Peak Found	High	High	High	High	3.51
High	[K].TDATSSTTSPPSYDSVTKPDK.[E]	FALSE	1.80984e-07	6.28786e-05	1	4	4	Q15858	Q15858 [1946-1966]	100		1.47134e+07			56.01		Not Found	Not Found	High	High	High	High	3.8
High	[K].EQEEAEAIAAAAAEYTSIR.[R]	FALSE	2.94734e-08	6.28786e-05	1	4	4	Q15858	Q15858 [433-451]	100							Not Found	Not Found	Not Found	High	High	High	3.82
High	[R].DIGSETEFADDEHSIFGDNESR.[R]	FALSE	2.90647e-10	6.28786e-05	1	4	5	Q15858	Q15858 [563-584]	100		1.70935e+07			12.92		High	High	Not Found	High	High	High	4.67
High	[IR].ASILTNTVEELEESR.[Q]	FALSE	4.46526e-06	6.28786e-05	1	7	8	Q15858	Q15858 [693-707]	100	3.79739e+06	1.17583e+07			7.96		High	High	High	High	High	High	3.72
High	[K].VSYEPITTTLK.[R]	FALSE	0.00090017	0.000163758	1	11	3	Q15858	Q15858 [1875-1885]	100	5.43684e+06	1.45935e+07		37.91	12.7		Peak Found	Not Found	Peak Found	High	High	High	1.66
High	[K].ELEFQQMLDR.[L]	FALSE	0.000753071	0.000163758	1	4	3	Q15858	Q15858 [420-429]	100		1.12575e+07			10.8		Not Found	Not Found	Not Found	High	High	High	2.18
High	[K].TIVGALIQSVK.[K]	FALSE	0.00251921	0.000413441	1	25	1	Q15858	Q15858 [233-243]	100		5.00019e+06			14.53		Not Found	Not Found	Not Found	Peak Found	High	Peak Found	1.45
High	[R].LSTPNQSPLSIR.[G]	FALSE	0.00440718	0.000620035	1	4	3	Q15858	Q15858 [529-540]	100							Not Found	Not Found	Not Found	High	High	High	1.55
High	[K].INDDCTLPR.[W]	FALSE	0.00580018	0.000653467	1	8	2	Q15858	Q15858 [899-907]	1.68		2.00062e+07	1.19091e+07		26.08	1.14	Not Found	Not Found	Not Found	Peak Found	High	High	1.46
High	[K].YFYYLEGSK.[D]	FALSE	0.0111889	0.00132526	1	4	2	Q15858	Q15858 [302-310]	1.929	5.37276e+06	1.54198e+07	7.9955e+06	7.74	7.16		Peak Found	Not Found	Peak Found	High	High	Peak Found	1.3

[truncated: 7 more sheets: Suppl. Fig.2, Suppl. Fig. 3, Suppl. Fig. 4, Suppl. Fig. 5, Suppl. Fig. 7, Suppl. Fig. 8, Suppl. Fig. 9]
